# Supplementary material for: Machine learning-enabled phenotyping for GWAS and TWAS of WUE traits in 869 field-grown sorghum accessions
Source: Plant Physiol. 2021 Jul 27;187(3):1481–500. doi: 10.1093/plphys/kiab346 (PMC9040483; doi:10.1093/plphys/kiab346)
Supplement: kiab346_Supplementary_Data [file kiab346_supplementary_data.zip]

Archive with 2 entries (2 files):
- Ferguson et al Supplemental figures accepted.pdf
- Ferguson et al Supplemental tables accepted.xlsx
