# Supplementary material for: Machine learning-enabled phenotyping for GWAS and TWAS of WUE traits in 869 field-grown sorghum accessions
Source: Plant Physiol. 2021 Jul 27;187(3):1481–500. doi: 10.1093/plphys/kiab346 (PMC9040483; doi:10.1093/plphys/kiab346)
Supplement: kiab346_Supplementary_Data [file kiab346_supplementary_data.zip › Ferguson et al Supplemental tables accepted.xlsx]

## Sheet: Table S1
Supplemental table S1. List of accessions comprising this study
Name	Country	Area	Latitutde	Longitude
PI514196	Benin	Batia village	11.1833	3		NA = Non-applicable (i.e. Area unknown)
PI586022	Benin	Birni	9.9891	1.5269
PI514220	Benin	Kouarfa	10.4833	1.51667
PI513912	Benin	Paouignan	7.6776	2.2249
PI513913	Benin	Paouignan	7.6776	2.2249
PI514254	Benin	Pira	8.4942	1.7271
PI514253	Benin	Prekete	8.6659	1.6344
PI514139	Benin	Tobre	10.1956	2.12833
PI514165	Benin	Toucountouna	10.6612	1.4821
PI513901	Benin	Zagnanado	7.2805	2.4011
PI383856	Brazil	NA	-14.235	-51.9253
NSL50499	Burkina Faso	Kombissiri	12.0743	1.3421
PI563351	Burkina Faso	NA	12.2383	-1.56159
PI562897	Burkina Faso	NA	12.2383	-1.56159
PI563338	Burkina Faso	NA	12.2383	-1.56159
PI563350	Burkina Faso	NA	12.2383	-1.56159
PI563353	Burkina Faso	NA	12.2383	-1.56159
PI563352	Burkina Faso	NA	12.2383	-1.56159
PI496311	Burundi	Southwest	-3.9731	29.4382
PI568676	Cameroon	NA	7.36972	12.3547
PI568755	Cameroon	NA	7.36972	12.3547
PI510757	Cameroon	North Province	8.4	14.1667
PI562944	Central African Republic	NA	6.61111	20.9394
PI282871	Chad	Doba	8.6792	16.8591
PI282857	Chad	Gounou Gaya	9.6317	15.5093
PI282868	Chad	Kelo	9.3091	15.7938
PI282862	Chad	Koumra	8.9173	17.5505
PI282861	Chad	Koumra	8.9173	17.5505
PI282835	Chad	Lai	9.3982	16.3052
PI660620	Chad	NA	15.4542	18.7322
PI660605	China	Peking	39.9042	116.407
PI156034	Congo	Belgain	0	25
PI527676	Congo	Masisi	-1.45	28.8833
NSL51678	Congo	NA	-4.03833	21.7587
PI647743	Egypt	NA	26.8206	30.8025
PI147939	Ethiopia	Abelti	8.1781	37.5694
PI330734	Ethiopia	Addis Ababa	8.9806	38.7578
PI329465	Ethiopia	Adiabun	14.1906	38.878
PI329570	Ethiopia	Agaro	7.857	36.5824
PI329605	Ethiopia	Agere Hiwot	8.98333	37.85
PI329613	Ethiopia	Agere Hiwot	8.98333	37.85
PI330184	Ethiopia	Alamata	12.4197	39.5537
PI330185	Ethiopia	Alamata	12.4197	39.5537
PI147938	Ethiopia	Albelti	8.1781	37.5694
PI329915	Ethiopia	Alemaya	9.4124	42.0336
PI330833	Ethiopia	Arbgebeya	9.5	38.35
PI329501	Ethiopia	Asella	7.9621	39.1284
PI329506	Ethiopia	Asella	7.9621	39.1284
PI329569	Ethiopia	Asendabo	7.7737	37.2276
PI329256	Ethiopia	Asmara	11.25	41.5333
PI329444	Ethiopia	Asmara	11.25	41.5333
PI318910	Ethiopia	Asmara	11.25	41.5333
PI330267	Ethiopia	Asmara	11.25	41.5333
PI267650	Ethiopia	Assela	7.9621	39.1284
PI330886	Ethiopia	Axum	14.134	38.7473
PI330887	Ethiopia	Axum	14.134	38.7473
PI330897	Ethiopia	Axum	14.134	38.7473
PI330894	Ethiopia	Axum	14.134	38.7473
PI329813	Ethiopia	Axum	14.134	38.7473
PI330877	Ethiopia	Badda	7.91667	39.3833
PI329843	Ethiopia	Bahar	11.5742	37.3614
PI329845	Ethiopia	Bahar	11.5742	37.3614
PI147838	Ethiopia	Baijo	9.0054	38.7636
PI147837	Ethiopia	Baijo	9.0054	38.7636
PI329326	Ethiopia	Bako	9.1248	37.0588
PI329327	Ethiopia	Bako	9.1248	37.0588
PI329333	Ethiopia	Bako	9.1248	37.0588
PI329624	Ethiopia	Bako	9.1248	37.0588
PI329860	Ethiopia	Blue Nile	11.554	37.4009
PI329518	Ethiopia	Butajira	8.1168	38.3745
PI329521	Ethiopia	Butajira	8.1168	38.3745
PI329524	Ethiopia	Butajira	8.1168	38.3745
PI329525	Ethiopia	Butajira	8.1168	38.3745
PI329528	Ethiopia	Butajira	8.1168	38.3745
PI563329	Ethiopia	Debra Zeit	8.7346	39.0085
PI329717	Ethiopia	Debre Sina	9.8499	39.7627
PI329720	Ethiopia	Debre Sina	9.8499	39.7627
PI329723	Ethiopia	Debre Sina	9.8499	39.7627
PI329727	Ethiopia	Debre Sina	9.8499	39.7627
PI329517	Ethiopia	Debre Zeit	8.7346	39.0085
PI330204	Ethiopia	Decamere	15.07	39.0475
PI330807	Ethiopia	Dembidolo	8.5333	34.8017
PI196049	Ethiopia	Dessie	11.127	39.6363
PI329403	Ethiopia	Dessie Wollo Province	11.127	39.6363
PI147828	Ethiopia	Dire Dawa	9.6009	41.8501
PI276844	Ethiopia	Dire Dawa	9.6009	41.8501
PI276781	Ethiopia	Dire Dawa	9.6009	41.8501
PI329286	Ethiopia	Dire Dawa	9.6009	41.8501
PI329299	Ethiopia	Dire Dawa	9.6009	41.8501
PI329300	Ethiopia	Dire Dawa	9.6009	41.8501
PI329301	Ethiopia	Dire Dawa	9.6009	41.8501
PI276776	Ethiopia	Dire Dawa	9.6009	41.8501
PI276784	Ethiopia	Dire Dawa	9.6009	41.8501
PI276856	Ethiopia	Dire Dawa	9.6009	41.8501
PI276772	Ethiopia	Dire Dawa	9.6009	41.8501
PI276801	Ethiopia	Dire Dawa	9.6009	41.8501
PI285039	Ethiopia	Dire Dawa	9.6009	41.8501
PI276788	Ethiopia	Dire Dawa	9.6009	41.8501
PI276820	Ethiopia	Dire Dawa	9.6009	41.8501
PI276853A	Ethiopia	Dire Dawa	9.6009	41.8501
PI276853B	Ethiopia	Dire Dawa	9.6009	41.8501
PI276770	Ethiopia	Dire Dawa	9.6009	41.8501
PI276785	Ethiopia	Dire Dawa	9.6009	41.8501
PI276787	Ethiopia	Dire Dawa	9.6009	41.8501
PI276789	Ethiopia	Dire Dawa	9.6009	41.8501
PI276790	Ethiopia	Dire Dawa	9.6009	41.8501
PI276792	Ethiopia	Dire Dawa	9.6009	41.8501
PI276800	Ethiopia	Dire Dawa	9.6009	41.8501
PI276803	Ethiopia	Dire Dawa	9.6009	41.8501
PI276829	Ethiopia	Dire Dawa	9.6009	41.8501
PI276830	Ethiopia	Dire Dawa	9.6009	41.8501
PI276828	Ethiopia	Dire Dawa	9.6009	41.8501
PI276773	Ethiopia	Dire Dawa	9.6009	41.8501
PI276806	Ethiopia	Dire Dawa	9.6009	41.8501
PI276818	Ethiopia	Dire Dawa	9.6009	41.8501
PI276823	Ethiopia	Dire Dawa	9.6009	41.8501
PI276816	Ethiopia	Dire Dawa	9.6009	41.8501
PI329310	Ethiopia	Errer	9.5613	41.3837
PI329541	Ethiopia	Ghion	8.53333	37.9833
PI329543	Ethiopia	Ghion	8.53333	37.9833
PI329841	Ethiopia	Gorgora	12.2385	37.2945
PI329319	Ethiopia	Guder Shoa Province	8.9706	37.761
PI329321	Ethiopia	Guder Shoa Province	8.9706	37.761
PI337680	Ethiopia	Harar	9.31387	42.1181
PI329311	Ethiopia	Harrar	9.31387	42.1181
PI330070	Ethiopia	Harrar	9.31387	42.1181
PI330095	Ethiopia	Harrar	9.31387	42.1181
PI330098	Ethiopia	Harrar	9.31387	42.1181
PI267580	Ethiopia	Jimma	7.6739	36.8358
PI329549	Ethiopia	Jimma	7.6739	36.8358
PI329550	Ethiopia	Jimma	7.6739	36.8358
PI329552	Ethiopia	Jimma	7.6739	36.8358
PI329554	Ethiopia	Jimma	7.6739	36.8358
PI147937	Ethiopia	JinKa	5.7806	36.5716
PI329698	Ethiopia	Kaffa Province	7.17966	36.0479
PI329585	Ethiopia	Kaffa Province	7.17966	36.0479
PI148084	Ethiopia	Kembolcha	11.0849	39.7292
PI148101	Ethiopia	Kembolcha	11.0849	39.7292
PI147922	Ethiopia	Kubunti	9.145	40.4897
PI151198	Ethiopia	LakeHaik	11.3455	39.7086
PI329278	Ethiopia	Mieso	9.2356	40.7539
PI329471	Ethiopia	Mojo Shoa Province	8.587	39.1231
PI456899B	Ethiopia	NA	9.145	40.4897
PI457183A	Ethiopia	NA	9.145	40.4897
PI457183B	Ethiopia	NA	9.145	40.4897
PI456401A	Ethiopia	NA	9.145	40.4897
PI148108	Ethiopia	NA	9.145	40.4897
PI329787	Ethiopia	NA	9.145	40.4897
PI148114	Ethiopia	NA	9.145	40.4897
PI148086	Ethiopia	NA	9.145	40.4897
PI148093	Ethiopia	NA	9.145	40.4897
NSL51693	Ethiopia	NA	9.145	40.4897
PI452906	Ethiopia	NA	9.145	40.4897
PI452943	Ethiopia	NA	9.145	40.4897
PI453109	Ethiopia	NA	9.145	40.4897
PI453118	Ethiopia	NA	9.145	40.4897
PI453123	Ethiopia	NA	9.145	40.4897
PI453238	Ethiopia	NA	9.145	40.4897
PI453312	Ethiopia	NA	9.145	40.4897
PI267653	Ethiopia	NA	9.145	40.4897
PI453021	Ethiopia	NA	9.145	40.4897
PI453162	Ethiopia	NA	9.145	40.4897
PI454687	Ethiopia	NA	9.145	40.4897
PI452580	Ethiopia	NA	9.145	40.4897
PI453080	Ethiopia	NA	9.145	40.4897
PI453453	Ethiopia	NA	9.145	40.4897
PI453522	Ethiopia	NA	9.145	40.4897
PI453690	Ethiopia	NA	9.145	40.4897
PI454241	Ethiopia	NA	9.145	40.4897
PI454468	Ethiopia	NA	9.145	40.4897
PI454674	Ethiopia	NA	9.145	40.4897
PI455251	Ethiopia	NA	9.145	40.4897
PI455403	Ethiopia	NA	9.145	40.4897
PI455585	Ethiopia	NA	9.145	40.4897
PI456419	Ethiopia	NA	9.145	40.4897
PI456421	Ethiopia	NA	9.145	40.4897
PI456431	Ethiopia	NA	9.145	40.4897
PI563330	Ethiopia	NA	9.145	40.4897
PI267629	Ethiopia	NA	9.145	40.4897
PI452511	Ethiopia	NA	9.145	40.4897
PI452519	Ethiopia	NA	9.145	40.4897
PI452525	Ethiopia	NA	9.145	40.4897
PI452556	Ethiopia	NA	9.145	40.4897
PI452575	Ethiopia	NA	9.145	40.4897
PI452578	Ethiopia	NA	9.145	40.4897
PI452584	Ethiopia	NA	9.145	40.4897
PI452587	Ethiopia	NA	9.145	40.4897
PI452590	Ethiopia	NA	9.145	40.4897
PI452597	Ethiopia	NA	9.145	40.4897
PI452611	Ethiopia	NA	9.145	40.4897
PI452625	Ethiopia	NA	9.145	40.4897
PI452628	Ethiopia	NA	9.145	40.4897
PI452632	Ethiopia	NA	9.145	40.4897
PI452639	Ethiopia	NA	9.145	40.4897
PI452640	Ethiopia	NA	9.145	40.4897
PI452648	Ethiopia	NA	9.145	40.4897
PI452669	Ethiopia	NA	9.145	40.4897
PI452693	Ethiopia	NA	9.145	40.4897
PI452804	Ethiopia	NA	9.145	40.4897
PI452844	Ethiopia	NA	9.145	40.4897
PI452845	Ethiopia	NA	9.145	40.4897
PI452850	Ethiopia	NA	9.145	40.4897
PI452980	Ethiopia	NA	9.145	40.4897
PI452982	Ethiopia	NA	9.145	40.4897
PI452987	Ethiopia	NA	9.145	40.4897
PI453006	Ethiopia	NA	9.145	40.4897
PI453014	Ethiopia	NA	9.145	40.4897
PI453016	Ethiopia	NA	9.145	40.4897
PI453035	Ethiopia	NA	9.145	40.4897
PI453036	Ethiopia	NA	9.145	40.4897
PI453056	Ethiopia	NA	9.145	40.4897
PI453081	Ethiopia	NA	9.145	40.4897
PI453086	Ethiopia	NA	9.145	40.4897
PI453121	Ethiopia	NA	9.145	40.4897
PI453146	Ethiopia	NA	9.145	40.4897
PI453157	Ethiopia	NA	9.145	40.4897
PI453215	Ethiopia	NA	9.145	40.4897
PI453219	Ethiopia	NA	9.145	40.4897
PI453221	Ethiopia	NA	9.145	40.4897
PI453224	Ethiopia	NA	9.145	40.4897
PI453330	Ethiopia	NA	9.145	40.4897
PI453335	Ethiopia	NA	9.145	40.4897
PI453339	Ethiopia	NA	9.145	40.4897
PI453341	Ethiopia	NA	9.145	40.4897
PI453349	Ethiopia	NA	9.145	40.4897
PI453363	Ethiopia	NA	9.145	40.4897
PI453365	Ethiopia	NA	9.145	40.4897
PI453367	Ethiopia	NA	9.145	40.4897
PI453392	Ethiopia	NA	9.145	40.4897
PI453393	Ethiopia	NA	9.145	40.4897
PI453395	Ethiopia	NA	9.145	40.4897
PI453463	Ethiopia	NA	9.145	40.4897
PI453464	Ethiopia	NA	9.145	40.4897
PI453494	Ethiopia	NA	9.145	40.4897
PI452714	Ethiopia	NA	9.145	40.4897
PI452928	Ethiopia	NA	9.145	40.4897
PI453766	Ethiopia	NA	9.145	40.4897
PI453848	Ethiopia	NA	9.145	40.4897
PI453852	Ethiopia	NA	9.145	40.4897
PI453882	Ethiopia	NA	9.145	40.4897
PI453914	Ethiopia	NA	9.145	40.4897
PI453953	Ethiopia	NA	9.145	40.4897
PI454019	Ethiopia	NA	9.145	40.4897
PI454078	Ethiopia	NA	9.145	40.4897
PI454848	Ethiopia	NA	9.145	40.4897
PI454927	Ethiopia	NA	9.145	40.4897
PI455621	Ethiopia	NA	9.145	40.4897
PI455852	Ethiopia	NA	9.145	40.4897
PI456423	Ethiopia	NA	9.145	40.4897
PI456722	Ethiopia	NA	9.145	40.4897
PI457092	Ethiopia	NA	9.145	40.4897
PI457145	Ethiopia	NA	9.145	40.4897
PI457455	Ethiopia	NA	9.145	40.4897
PI457597	Ethiopia	NA	9.145	40.4897
PI457822	Ethiopia	NA	9.145	40.4897
PI585540	Ethiopia	NA	9.145	40.4897
PI585549	Ethiopia	NA	9.145	40.4897
PI267633	Ethiopia	NA	9.145	40.4897
PI452534	Ethiopia	NA	9.145	40.4897
PI452563	Ethiopia	NA	9.145	40.4897
PI452567	Ethiopia	NA	9.145	40.4897
PI452616	Ethiopia	NA	9.145	40.4897
PI452658	Ethiopia	NA	9.145	40.4897
PI452668	Ethiopia	NA	9.145	40.4897
PI452713	Ethiopia	NA	9.145	40.4897
PI452736	Ethiopia	NA	9.145	40.4897
PI452753	Ethiopia	NA	9.145	40.4897
PI452756	Ethiopia	NA	9.145	40.4897
PI452770	Ethiopia	NA	9.145	40.4897
PI452789	Ethiopia	NA	9.145	40.4897
PI452890	Ethiopia	NA	9.145	40.4897
PI452891	Ethiopia	NA	9.145	40.4897
PI452927	Ethiopia	NA	9.145	40.4897
PI452930	Ethiopia	NA	9.145	40.4897
PI452931	Ethiopia	NA	9.145	40.4897
PI452940	Ethiopia	NA	9.145	40.4897
PI452942	Ethiopia	NA	9.145	40.4897
PI452946	Ethiopia	NA	9.145	40.4897
PI452947	Ethiopia	NA	9.145	40.4897
PI452958	Ethiopia	NA	9.145	40.4897
PI452967	Ethiopia	NA	9.145	40.4897
PI452990	Ethiopia	NA	9.145	40.4897
PI453115	Ethiopia	NA	9.145	40.4897
PI453127	Ethiopia	NA	9.145	40.4897
PI453179	Ethiopia	NA	9.145	40.4897
PI453183	Ethiopia	NA	9.145	40.4897
PI453236	Ethiopia	NA	9.145	40.4897
PI453241	Ethiopia	NA	9.145	40.4897
PI453245	Ethiopia	NA	9.145	40.4897
PI453257	Ethiopia	NA	9.145	40.4897
PI453269	Ethiopia	NA	9.145	40.4897
PI453288	Ethiopia	NA	9.145	40.4897
PI453290	Ethiopia	NA	9.145	40.4897
PI453315	Ethiopia	NA	9.145	40.4897
PI453328	Ethiopia	NA	9.145	40.4897
PI453433	Ethiopia	NA	9.145	40.4897
PI563509	Ethiopia	NA	9.145	40.4897
PI455257	Ethiopia	NA	9.145	40.4897
PI452529	Ethiopia	NA	9.145	40.4897
PI453237	Ethiopia	NA	9.145	40.4897
PI267592	Ethiopia	NA	9.145	40.4897
PI454131	Ethiopia	NA	9.145	40.4897
PI452968	Ethiopia	NA	9.145	40.4897
PI453216	Ethiopia	NA	9.145	40.4897
PI457135	Ethiopia	NA	9.145	40.4897
PI457167	Ethiopia	NA	9.145	40.4897
PI457169	Ethiopia	NA	9.145	40.4897
PI267643	Ethiopia	NA	9.145	40.4897
PI454584	Ethiopia	NA	9.145	40.4897
PI456392	Ethiopia	NA	9.145	40.4897
PI457178	Ethiopia	NA	9.145	40.4897
PI452533	Ethiopia	NA	9.145	40.4897
PI452808	Ethiopia	NA	9.145	40.4897
PI453326	Ethiopia	NA	9.145	40.4897
PI454494	Ethiopia	NA	9.145	40.4897
PI452577	Ethiopia	NA	9.145	40.4897
PI452656	Ethiopia	NA	9.145	40.4897
PI452659	Ethiopia	NA	9.145	40.4897
PI452729	Ethiopia	NA	9.145	40.4897
PI452874	Ethiopia	NA	9.145	40.4897
PI453030	Ethiopia	NA	9.145	40.4897
PI453136	Ethiopia	NA	9.145	40.4897
PI453145	Ethiopia	NA	9.145	40.4897
PI453217	Ethiopia	NA	9.145	40.4897
PI453233	Ethiopia	NA	9.145	40.4897
PI453234	Ethiopia	NA	9.145	40.4897
PI453246	Ethiopia	NA	9.145	40.4897
PI453354	Ethiopia	NA	9.145	40.4897
PI453370	Ethiopia	NA	9.145	40.4897
PI329998	Ethiopia	NA	9.145	40.4897
PI330049	Ethiopia	NA	9.145	40.4897
PI330125	Ethiopia	NA	9.145	40.4897
PI452662	Ethiopia	NA	9.145	40.4897
PI452665	Ethiopia	NA	9.145	40.4897
PI452697	Ethiopia	NA	9.145	40.4897
PI452761	Ethiopia	NA	9.145	40.4897
PI452807	Ethiopia	NA	9.145	40.4897
PI452851	Ethiopia	NA	9.145	40.4897
PI452984	Ethiopia	NA	9.145	40.4897
PI452988	Ethiopia	NA	9.145	40.4897
PI452991	Ethiopia	NA	9.145	40.4897
PI452994	Ethiopia	NA	9.145	40.4897
PI452995	Ethiopia	NA	9.145	40.4897
PI453110	Ethiopia	NA	9.145	40.4897
PI453129	Ethiopia	NA	9.145	40.4897
PI453281	Ethiopia	NA	9.145	40.4897
PI453329	Ethiopia	NA	9.145	40.4897
PI453336	Ethiopia	NA	9.145	40.4897
PI453346	Ethiopia	NA	9.145	40.4897
PI453490	Ethiopia	NA	9.145	40.4897
PI329958	Ethiopia	NA	9.145	40.4897
PI330019	Ethiopia	NA	9.145	40.4897
PI330030A	Ethiopia	NA	9.145	40.4897
PI330030B	Ethiopia	NA	9.145	40.4897
PI329965	Ethiopia	NA	9.145	40.4897
PI330023	Ethiopia	NA	9.145	40.4897
PI148083	Ethiopia	NA	9.145	40.4897
PI148089	Ethiopia	NA	9.145	40.4897
PI329510	Ethiopia	Nazareth	8.5263	39.2583
PI329511	Ethiopia	Nazareth	8.5263	39.2583
PI329513	Ethiopia	Nazareth	8.5263	39.2583
PI329514	Ethiopia	Nazareth	8.5263	39.2583
NSL52312	Ethiopia	Neghelli	5.31667	39.5833
PI329633	Ethiopia	Nekempt	9.0893	36.5554
PI329637	Ethiopia	Nekempt	9.0893	36.5554
PI330843	Ethiopia	Nekempt	9.0893	36.5554
PI147933	Ethiopia	Sakoru	7.9123	37.4281
PI329351	Ethiopia	Sambete	9.145	40.4897
PI329480	Ethiopia	Shashamane	7.1973	38.6005
PI329482	Ethiopia	Shashamane	7.1973	38.6005
PI329493	Ethiopia	Shashamane	7.1973	38.6005
PI329645	Ethiopia	Shembu Wollega Province	9.5646	37.099
PI329646	Ethiopia	Shembu Wollega Province	9.5646	37.099
PI329617	Ethiopia	Shoa Province	9	39
PI329707	Ethiopia	Shoa Province	9	39
PI330165	Ethiopia	Shoa Province	9	39
PI329367	Ethiopia	Shoa Province	9	39
PI329367	Ethiopia	Shoa Province	9	39
PI329367	Ethiopia	Shoa Province	9	39
PI329367	Ethiopia	Shoa Province	9	39
PI329362	Ethiopia	Shoa Province	9	39
PI329383	Ethiopia	Shoa Province	9	39
PI329890	Ethiopia	Shoa Province	9	39
PI329905	Ethiopia	Shoa Province	9	39
PI329323	Ethiopia	Shoa Province	9	39
PI329719	Ethiopia	Shoa Province	9	39
PI329656	Ethiopia	Shoa Province	9	39
PI329662	Ethiopia	Shoa Province	9	39
PI329614	Ethiopia	Shoa Province	9	39
PI329615	Ethiopia	Shoa Province	9	39
PI329836	Ethiopia	Tigre Province	14.0323	38.3166
PI329665	Ethiopia	Wayu	8.18333	39.0333
PI329679	Ethiopia	Wayu	8.18333	39.0333
PI329429	Ethiopia	Wechale	11.5108	39.6131
PI330169	Ethiopia	Weldiya, Wollo Province	11.8299	39.6002
PI329546	Ethiopia	Welkite	8.2897	37.7822
PI329478	Ethiopia	Wendo Sidamo Province	6.6032	38.4193
PI330800	Ethiopia	Woliso	8.5383	37.9732
NSL55842	Ethiopia	Wollega	9.0893	36.5554
PI267614	Ethiopia	Wollega	9.0893	36.5554
PI329597	Ethiopia	Wollo Province	10.8997	38.9877
PI329367	Ethiopia	Wollo Province	10.8997	38.9877
PI329367	Ethiopia	Wollo Province	10.8997	38.9877
PI522160	Gambia	NA	13.3378	-16.3861
PI522129	Gambia	NA	13.4432	-15.3101
PI651106	Ghana	NA	7.94653	-1.02319
PI585454	Ghana	NA	7.94653	-1.02319
PI585467	Ghana	NA	7.94653	-1.02319
NSL102183	Guatemala	NA	15.7835	-90.2308
PI266061	Guatemala	St. Cruz el Chol	14.9667	-90.4833
NSL51356	India	Alleppy	9.4981	76.3388
NSL54877	India	AP	15.9129	79.74
NSL54878	India	AP	15.9129	79.74
PI660571	India	Assam	26.2006	92.9376
NSL55230	India	Bailhongal	15.8133	74.8566
NSL52286	India	BASTAR	19.1071	81.9535
NSL50374	India	Baston,MP	22.9734	78.6569
NSL54705	India	Belgaum	15.8497	74.4977
NSL55669	India	Belgaum	15.8497	74.4977
NSL55670	India	Belgaum	15.8497	74.4977
NSL55719	India	Belgaum	15.8497	74.4977
NSL54779	India	Bhir,Maharashtra	18.9891	75.7601
NSL52313	India	Bihar	25.0961	85.3131
NSL55043	India	Biharo	25.0961	85.3131
NSL55458A	India	Broarh	21.7051	72.9959
NSL54818	India	Buldana,Maha	20.4561	76.3637
NSL52251	India	Chittoor	13.2172	79.1003
NSL55643	India	Coimbatore	11.0168	76.9558
NSL51358	India	Darbhanga	26.1119	85.896
NSL55685	India	Dharwad	15.4589	75.0078
NSL55693	India	Dharwad	15.4589	75.0078
PI651187	India	Dharwad	15.4589	75.0078
NSL55678	India	Dharwad	15.4589	75.0078
NSL55694	India	Dharwad	15.4589	75.0078
NSL55460	India	Fujarat	22.2587	71.1924
NSL55843	India	Iari	28.6374	77.1629
NSL55279	India	Jairpur	26.9124	75.7873
NSL55711	India	Karad	17.276	74.2003
NSL55712	India	Karad	17.276	74.2003
NSL55744	India	Karad	17.276	74.2003
NSL55714	India	Karad	17.276	74.2003
NSL55745	India	Karad	17.276	74.2003
NSL50414	India	Keanjhargarh	21.6289	85.5817
NSL50350	India	Keonjhar	21.6289	85.5817
NSL54894	India	Khammam	17.2473	80.1514
NSL54892	India	Khammam	17.2473	80.1514
NSL55725	India	Kolhapur	16.705	74.2433
NSL55723	India	Kolhapur	16.705	74.2433
NSL67920	India	Kolhapur	16.705	74.2433
NSL67921	India	Kolhapur	16.705	74.2433
NSL55731	India	Kolhapur	16.705	74.2433
NSL55730	India	Kolhapur	16.705	74.2433
NSL55734	India	Kolhapur	16.705	74.2433
NSL55523	India	Kurnod	15.8281	78.0373
NSL365683	India	Madhya Pradesh	22.9734	78.6569
NSL50401	India	Maharasatoa	19.7515	75.7139
NSL55713	India	Maharashtra	19.7515	75.7139
NSL55350	India	Mandasaur	24.0768	75.0693
NSL52282	India	Mandla	22.5979	80.3714
NSL54591	India	Mombay	19.076	72.8777
PI591377	India	Monghyr	25.3748	86.4735
NSL54977	India	Mysore	12.2958	76.6394
NSL55665	India	Mysori	12.2958	76.6394
PI267551	India	NA	20.5937	78.9629
PI267364	India	NA	20.5937	78.9629
PI248317	India	NA	20.5937	78.9629
PI248318	India	NA	20.5937	78.9629
PI266927	India	NA	20.5937	78.9629
PI185458	India	NA	20.5937	78.9629
NSL54662	India	Nandyal	15.4786	78.4831
NSL55671	India	Narsuighpur	22.9466	79.1944
NSL55476	India	Palanpur	24.1741	72.4331
PI271233	India	Panchgani	17.9236	73.7983
PI271236	India	Paud	18.5243	73.6139
NSL52295	India	Purulia	23.3321	86.3652
NSL54612	India	Raichur	16.212	77.3439
NSL55048	India	Sagar	23.8388	78.7378
NSL52261	India	Salem	11.6643	78.146
NSL50409	India	Sambalpur	21.4669	83.9812
NSL55743	India	Satara	17.6805	74.0183
NSL55698	India	Satara	17.6805	74.0183
NSL55700	India	Satara	17.6805	74.0183
NSL55704	India	Satara	17.6805	74.0183
NSL67916	India	Satara	17.6805	74.0183
NSL67918	India	Satara	17.6805	74.0183
NSL55706	India	Satara	17.6805	74.0183
NSL54962	India	Shimoga	13.9299	75.5681
NSL55345B	India	Ujjain	23.1793	75.7849
NSL54588	India	Vellore	12.9165	79.1325
NSL52327	India	Visakapatnam	17.6868	83.2185
PI291240	Jamaica	NA	18.1096	-77.2975
PI291239	Jamaica	NA	18.1096	-77.2975
PI291231	Jamaica	NA	18.1096	-77.2975
NSL54490	Japan	NA	36.2048	138.253
PI660606	Japan	NA	36.2048	138.253
NSL51876	Japan	NA	36.2048	138.253
PI563039	Japan	NA	36.2048	138.253
PI521020	Kenya	Agenga village	-1.23233	36.8075
PI153844	Kenya	Chulsa	-0.023559	37.9062
PI521290	Kenya	Coast Province	-3	39.5
PI520990	Kenya	Kisumu	0.0917	34.768
PI521088	Kenya	Kisumu	0.0917	34.768
PI520982	Kenya	Kolal village	-0.023559	37.9062
PI520982	Kenya	Magongo village	-4.05466	39.6636
PI152591	Kenya	NA	-0.023559	37.9062
PI152611	Kenya	NA	-0.023559	37.9062
PI152730	Kenya	NA	-0.023559	37.9062
PI152748	Kenya	NA	-0.023559	37.9062
PI152856	Kenya	NA	-0.023559	37.9062
PI585561	Kenya	NA	-0.023559	37.9062
PI152736A	Kenya	NA	-0.023559	37.9062
PI152736B	Kenya	NA	-0.023559	37.9062
PI563186	Kenya	NA	-0.023559	37.9062
PI155329	Kenya	NA	-0.023559	37.9062
PI152727	Kenya	NA	-0.023559	37.9062
PI520982	Kenya	NA	-0.023559	37.9062
PI520982	Kenya	NA	-0.023559	37.9062
PI521153	Kenya	NA	-0.023559	37.9062
PI520982	Kenya	NA	-0.023559	37.9062
PI520982	Kenya	NA	-0.023559	37.9062
PI521168	Kenya	Nyangera village	-0.066667	34.0833
PI521086	Kenya	Nyanza Province	-0.5	34.5
PI521043	Kenya	Nyanza Province	-0.5	34.5
PI521069	Kenya	Nyanza Province	-0.5	34.5
PI520940	Kenya	Nyanza Province	-0.5	34.5
PI520940	Kenya	Nyanza Province	-0.5	34.5
PI520940	Kenya	Nyanza Province	-0.5	34.5
PI521025	Kenya	Nyanza Province	-0.5	34.5
PI521159	Kenya	Nyanza Province	-0.5	34.5
PI520966	Kenya	Nyanza Province	-0.5	34.5
PI521019	Kenya	Nyanza Province	-0.5	34.5
PI521094	Kenya	Nyanza Province	-0.5	34.5
PI521018	Kenya	Nyanza Province	-0.5	34.5
PI521048	Kenya	Nyanza Province	-0.5	34.5
PI521155	Kenya	Nyanza Province	-0.5	34.5
PI520982	Kenya	Nyatoto village	-0.5	34.5
PI521175	Kenya	Siaya	0.0998	34.2747
PI521181	Kenya	Siaya	0.0998	34.2747
PI521150	Kenya	Siaya	0.0998	34.2747
PI153824	Kenya	Thika	1.0388	37.0834
PI153860	Kenya	VOI	-3.39605	38.5561
PI153852	Kenya	VOI	-3.39605	38.5561
PI153859	Kenya	VOI	-3.39605	38.5561
PI520857	Kenya	Western Province	-0.023559	37.9062
PI520872	Kenya	Western Province	-0.023559	37.9062
PI521198	Kenya	Western Province	-0.023559	37.9062
PI156217	Malawi	Dedza	-14.3817	34.3255
NSL51234	Malawi	NA	-13.2543	34.3015
PI156248	Malawi	NA	-13.2543	34.3015
PI525059	Malawi	NA	-13.2543	34.3015
PI525049	Malawi	NA	-13.2543	34.3015
PI156268	Malawi	NA	-13.2543	34.3015
PI525651	Mali	Ambidedi village	14.585	-11.7916
PI525653	Mali	Ambidedi village	14.585	-11.7916
PI514431	Mali	Aourou village	14.9723	-11.5845
NSL51030	Mali	Bamako	12.6392	-8.0029
NSL50464	Mali	Bamako	12.6392	-8.0029
PI526017	Mali	Boura village	12.4145	-4.5444
PI526015	Mali	Boura village	12.4145	-4.5444
PI525814	Mali	Didieni village	13.8818	-8.0929
PI525876	Mali	Faraba village	12.4329	-10.8981
PI525875	Mali	Faraba village	12.4329	-10.8981
PI525941	Mali	Kadiana village	10.7476	-6.5023
PI525780	Mali	Kokofata village	12.8819	-9.9451
PI526043	Mali	Konseguela village	12.406	-5.8802
PI525769	Mali	Madina village	13.4001	-8.8604
PI525835	Mali	Massantola village	13.4931	7.8055
PI525676	Mali	NA	17.5707	-3.99617
PI525677	Mali	NA	17.5707	-3.99617
PI525667	Mali	NA	17.5707	-3.99617
PI525669	Mali	NA	17.5707	-3.99617
PI526101	Mali	NA	17.5707	-3.99617
PI525742	Mali	NA	17.5707	-3.99617
PI525871	Mali	NA	17.5707	-3.99617
PI525822	Mali	NA	17.5707	-3.99617
PI525822	Mali	NA	17.5707	-3.99617
PI525665	Mali	NA	17.5707	-3.99617
PI525750	Mali	NA	17.5707	-3.99617
PI526015	Mali	NA	17.5707	-3.99617
PI525641	Mali	NA	17.5707	-3.99617
PI526045	Mali	NA	17.5707	-3.99617
PI526015	Mali	NA	17.5707	-3.99617
PI525625	Mali	NA	17.5707	-3.99617
PI609612	Mali	NA	17.5707	-3.99617
NSL365766	Mali	NA	17.5707	-3.99617
NSL360526	Mali	NA	17.5707	-3.99617
PI508366	Mali	NA	17.5707	-3.99617
NSL360555	Mali	NA	17.5707	-3.99617
PI526124	Mali	NA	17.5707	-3.99617
PI525728	Mali	NA	17.5707	-3.99617
PI525630	Mali	NA	17.5707	-3.99617
PI525884	Mali	NA	17.5707	-3.99617
PI525882	Mali	NA	17.5707	-3.99617
PI525815	Mali	NA	17.5707	-3.99617
PI526078	Mali	NA	17.5707	-3.99617
PI526080	Mali	NA	17.5707	-3.99617
PI525842	Mali	NA	17.5707	-3.99617
PI525855	Mali	NA	17.5707	-3.99617
PI525896	Mali	NA	17.5707	-3.99617
PI525941	Mali	NA	17.5707	-3.99617
PI526053	Mali	NA	17.5707	-3.99617
PI526152	Mali	NA	17.5707	-3.99617
PI525949	Mali	NA	17.5707	-3.99617
PI525781	Mali	Narena village	12.2262	-8.6367
PI525801	Mali	Segue	13.8438	13.8438
PI525919	Mali	Siekorole village	11.3211	-8.2623
PI526108	Mali	Sokoura village	13.5069	3.7664
PI526034	Mali	Tominian village	13.2857	-4.5908
PI526032	Mali	Tominian village	13.2857	-4.5908
PI526147	Mali	Tongue village	13.5951	-5.2763
PI526002	Mali	Touna village	13.1168	-5.8327
PI525827	Mali	Yagabougou	17.5707	-3.99617
PI291089	Mexico	NA	23.6345	-102.553
PI291081	Mexico	NA	23.6345	-102.553
PI291084	Mexico	NA	23.6345	-102.553
PI562732	Mexico	NA	23.6345	-102.553
PI481843	Mozambique	Cabo Delgado Province	-12.3335	39.3206
PI481848	Mozambique	Cabo Delgado Province	-12.3335	39.3206
PI651102	NA	NA	NA	NA
PI647733	Nepal	Pokhar	28.238	83.9956
NSL365720	Niger	NA	17.6078	8.08167
PI513896	Niger	NA	17.6078	8.08167
NSL50650	Nigeria	Abuja	9.0765	7.3986
NSL54165	Nigeria	Awai	11.068	7.9016
PI563021	Nigeria	Babana	10.4366	3.8172
PI563023	Nigeria	Badawa	12.2667	8.9
PI562995	Nigeria	Batati	9.2113	5.7089
NSL50827	Nigeria	Bukwium	12.1366	5.4686
NSL54221	Nigeria	Bulangu	12.0885	10.1101
NSL50649	Nigeria	Bwari	9.2856	7.3787
PI651131	Nigeria	Dabba	9.2927	5.7306
PI660603	Nigeria	Dengi	9.36872	9.96223
PI562981	Nigeria	Egbe	8.2193	5.5066
PI660566	Nigeria	Fika	11.2928	11.3119
PI562963	Nigeria	Fika	11.2928	11.3119
PI651167	Nigeria	Galadima	12.1167	6.53333
NSL51039	Nigeria	Gamji	11.3366	7.1252
NSL54222	Nigeria	Gamji	11.3366	7.1252
NSL50614	Nigeria	Ganawuni	9.6812	8.6381
NSL50579	Nigeria	Gitata	9.1238	7.9443
NSL50745	Nigeria	Guga	11.2328	7.5374
NSL54147	Nigeria	Gundawa	12.0284	7.4922
NSL50971	Nigeria	Igabi	10.7987	7.5247
NSL50989	Nigeria	Illo	11.5539	3.7042
NSL51961	Nigeria	Ingawa	12.6407	8.0492
NSL54144	Nigeria	Ingawa	12.6407	8.0492
NSL54212	Nigeria	Jakusko	12.4918	10.8903
PI651141	Nigeria	Jemaa	9.3607	8.2213
NSL50752	Nigeria	Jemaa	9.3607	8.2213
PI562980	Nigeria	Kabba	7.8231	6.0732
NSL54231	Nigeria	Kafinsoli	12.5434	7.7743
NSL51982	Nigeria	Kagoma	9.4831	8.1666
NSL50843	Nigeria	Kalgo	12.3342	4.2
NSL54111	Nigeria	Karaye	11.7849	8.0111
NSL54175	Nigeria	Kaura	9.6322	8.5035
NSL50603	Nigeria	Keffi	8.8471	7.8776
PI562998	Nigeria	Kuchigi	9.0492	5.9438
NSL50663	Nigeria	Lemu	9.3936	6.0362
PI562997	Nigeria	Lemu	9.3936	6.0362
NSL54219	Nigeria	M/Maduri	12.5614	9.88139
NSL51949	Nigeria	Mubi	10.2604	13.2606
NSL50937	Nigeria	Mubi	10.2604	13.2606
PI651168	Nigeria	Mubi	10.2604	13.2606
PI562970	Nigeria	NA	9.082	8.67528
NSL54233	Nigeria	NA	9.082	8.67528
NSL50595	Nigeria	NA	9.082	8.67528
NSL54114	Nigeria	NA	9.082	8.67528
NSL51959	Nigeria	NA	9.082	8.67528
NSL54142	Nigeria	NA	9.082	8.67528
NSL50613	Nigeria	NA	9.082	8.67528
NSL54236	Nigeria	NA	9.082	8.67528
NSL50646	Nigeria	NA	9.082	8.67528
NSL50748	Nigeria	NA	9.082	8.67528
NSL51962	Nigeria	NA	9.082	8.67528
NSL51978	Nigeria	NA	9.082	8.67528
NSL50733	Nigeria	NA	9.082	8.67528
NSL54162	Nigeria	NA	9.082	8.67528
PI563009	Nigeria	NA	9.082	8.67528
PI660600	Nigeria	NA	9.082	8.67528
NSL54318	Nigeria	NA	9.082	8.67528
NSL51963	Nigeria	NA	9.082	8.67528
NSL51969	Nigeria	NA	9.082	8.67528
NSL52176	Nigeria	NA	9.082	8.67528
NSL54178	Nigeria	NA	9.082	8.67528
NSL54224	Nigeria	NA	9.082	8.67528
NSL54577	Nigeria	NA	9.082	8.67528
PI660556	Nigeria	NA	9.082	8.67528
NSL80235	Nigeria	NA	9.082	8.67528
NSL50587	Nigeria	NA	9.082	8.67528
NSL50717	Nigeria	NA	9.082	8.67528
NSL50685	Nigeria	NA	9.082	8.67528
NSL50716	Nigeria	NA	9.082	8.67528
NSL51958	Nigeria	NA	9.082	8.67528
NSL365694	Nigeria	NA	9.082	8.67528
NSL51691	Nigeria	NA	9.082	8.67528
PI660595	Nigeria	NA	9.082	8.67528
PI660597	Nigeria	NA	9.082	8.67528
NSL52006	Nigeria	NA	9.082	8.67528
PI660599	Nigeria	NA	9.082	8.67528
PI660632	Nigeria	NA	9.082	8.67528
PI651113	Nigeria	NA	9.082	8.67528
PI647716	Nigeria	NA	9.082	8.67528
PI651103	Nigeria	NA	9.082	8.67528
PI585406	Nigeria	NA	9.082	8.67528
PI273465	Nigeria	NA	9.082	8.67528
NSL50601	Nigeria	NA	9.082	8.67528
PI660630	Nigeria	NA	9.082	8.67528
NSL365697	Nigeria	NA	9.082	8.67528
PI660631	Nigeria	NA	9.082	8.67528
PI562981	Nigeria	NA	9.082	8.67528
PI660598	Nigeria	NA	9.082	8.67528
PI660601	Nigeria	NA	9.082	8.67528
PI660602	Nigeria	NA	9.082	8.67528
PI651116	Nigeria	NA	9.082	8.67528
NSL50448	Nigeria	NA	9.082	8.67528
PI651124	Nigeria	Nassarawa	8.5705	8.3088
NSL54141	Nigeria	Ningi	11.0716	9.5729
PI562968	Nigeria	Ningi	11.0716	9.5729
PI221662	Nigeria	Panskshin	9.3279	9.4312
NSL50740	Nigeria	Rigachikun	10.5978	7.5031
PI563006	Nigeria	Shadadi	10.6451	7.1689
NSL50797	Nigeria	Share	9.082	8.67528
PI221657	Nigeria	Shendam	8.8955	9.4537
NSL51981	Nigeria	Soba	10.9841	8.0602
NSL50721	Nigeria	Soba	10.9841	8.0602
PI651178	Nigeria	Soba	10.9841	8.0602
PI221651	Nigeria	Wamba	8.9432	8.6023
NSL50620	Nigeria	Wase	9.0946	9.9605
NSL50634	Nigeria	Womba	10.7499	5.9634
NSL50630	Nigeria	Womba	10.7499	5.9634
PI562991	Nigeria	Womba	10.7499	5.9634
NSL51902	Nigeria	Zaria	11.0855	7.7199
PI267542	Nigeria	Zaria	11.0855	7.7199
PI285041	Nigeria	Zaria	11.0855	7.7199
PI285043	Nigeria	Zaria	11.0855	7.7199
NSL51016	Nigeria	Zina	9.082	8.67528
PI221624	Nigeria	Zonkwa	9.7867	8.2842
PI221625	Nigeria	Zonkwa	9.7867	8.2842
PI647747	Pakistan	Tandojem	25.4299	68.5426
PI585608	Rwanda	Kigali	-1.9706	30.1044
PI514344	Senegal	Keur Moussa	14.7802	-17.116
PI514345	Senegal	Keur Moussa	14.7802	-17.116
PI514475	Senegal	NA	14.4974	-14.4524
PI514291	Senegal	NA	14.4974	-14.4524
PI514456	Senegal	NA	14.4974	-14.4524
PI514425	Senegal	NA	14.4974	-14.4524
PI514431	Senegal	NA	14.4974	-14.4524
PI514497	Senegal	NA	14.4974	-14.4524
PI514431	Senegal	NA	14.4974	-14.4524
PI514549	Senegal	NA	14.4974	-14.4524
PI514465	Senegal	NA	14.4974	-14.4524
PI647745	Senegal	NA	14.4974	-14.4524
NSL365693	Senegal	NA	14.4974	-14.4524
PI514556	Senegal	NA	14.4974	-14.4524
PI514390	Senegal	NA	14.4974	-14.4524
PI514427	Senegal	Tonkouto village	13.5635	-12.1141
PI152594	Sudan	BlueNile	11.586	34.1532
PI152654	Sudan	BlueNile	11.586	34.1532
PI524456	Sudan	Darfur	14.3783	24.9042
PI524505	Sudan	Darfur	14.3783	24.9042
PI524469	Sudan	Darfur	14.3783	24.9042
PI524475	Sudan	Darfur	14.3783	24.9042
PI570916	Sudan	El Gezira	10.37	30.23
PI570928	Sudan	El Gezira	10.37	30.23
NSL365751	Sudan	Elobeid	13.1782	30.2167
PI152728	Sudan	Equatoria	4.9	33.8
PI152733	Sudan	Equatoria	4.9	33.8
PI569264	Sudan	Gezira	14.886	33.4384
NSL365759	Sudan	Kaba	13.1167	30.1667
PI571001	Sudan	Kordofan	11.0167	29.7167
PI571022	Sudan	Kordofan	11.1442	30.1811
NSL365712	Sudan	Kordofan	11.1442	30.1811
PI152593	Sudan	Kordofan	11.1442	30.1811
PI152702	Sudan	Kordofan	11.1442	30.1811
PI152705	Sudan	Kordofan	11.1442	30.1811
PI152731	Sudan	Kordofan	11.1442	30.1811
PI524689	Sudan	Kordofan	11.1442	30.1811
PI570388	Sudan	Mura-Ikotos	12.8628	30.2176
PI152636	Sudan	NA	12.8628	30.2176
NSL55032	Sudan	NA	12.8628	30.2176
PI570393	Sudan	NA	12.8628	30.2176
PI569458	Sudan	NA	12.8628	30.2176
PI573193	Sudan	NA	12.8628	30.2176
PI524457	Sudan	NA	12.8628	30.2176
PI524457	Sudan	NA	12.8628	30.2176
PI570053	Sudan	NA	12.8628	30.2176
PI570254	Sudan	NA	12.8628	30.2176
PI569452	Sudan	NA	12.8628	30.2176
PI569457	Sudan	NA	12.8628	30.2176
PI570712	Sudan	NA	12.8628	30.2176
PI569460	Sudan	NA	12.8628	30.2176
PI569462	Sudan	NA	12.8628	30.2176
PI569420	Sudan	NA	12.8628	30.2176
PI570031	Sudan	NA	12.8628	30.2176
PI570071	Sudan	NA	12.8628	30.2176
PI570074	Sudan	NA	12.8628	30.2176
PI570075	Sudan	NA	12.8628	30.2176
PI570085	Sudan	NA	12.8628	30.2176
PI570090	Sudan	NA	12.8628	30.2176
PI570106	Sudan	NA	12.8628	30.2176
PI570109	Sudan	NA	12.8628	30.2176
PI570110	Sudan	NA	12.8628	30.2176
PI570400	Sudan	NA	12.8628	30.2176
PI524486	Sudan	NA	12.8628	30.2176
PI570813	Sudan	NA	12.8628	30.2176
PI571020	Sudan	NA	12.8628	30.2176
NSL365799	Sudan	NA	12.8628	30.2176
PI586792	Sudan	NA	12.8628	30.2176
PI570969	Sudan	Nile	16.6833	33.4333
PI570708	Sudan	Shandi	16.6833	33.4333
PI154987	Swaziland	NA	-26.5225	31.4659
PI156393	Tanzania	Iringa	-7.7681	35.6861
PI156489	Tanzania	Itigi	-5.7063	34.4947
PI156463	Tanzania	Kinyangiri	-4.4477	34.6138
NSL50451	Tanzania	Maswa	-3.241	33.975
PI155885	Tanzania	NA	-6.36903	34.8888
PI156510	Tanzania	Shinango	-3.3695	34.1532
PI660580	Tanzania	Tanganyka	-9.11667	35.65
NSL54297	Tanzania	Tanganyka	-9.11667	35.65
NSL54635	Tanzania	Tanganyka	-9.11667	35.65
PI585948	Togo	Agoulou	9.1225	1.3264
PI585951	Togo	Aleride	8.61954	0.824782
PI506073	Togo	Djamde	9.51667	1.05
PI506013	Togo	Gouloungossi	11.1	-0.1
PI585956	Togo	Kougnoun	8.61954	0.824782
PI506058	Togo	Kpagouda	9.75	1.33333
PI506122	Togo	Kpele-Ele	7.25	0.8
PI585966	Togo	NA	8.61954	0.824782
PI585961	Togo	NA	8.61954	0.824782
PI506030A	Togo	Pana	10.7333	0.3
PI506030B	Togo	Pana	10.7333	0.3
PI154846	Uganda	Chua District	3.33333	33.3333
PI563216	Uganda	Karamoja	2.8309	34.1532
PI330969	Uganda	Mbale	1.0784	34.181
NSL51780	Uganda	NA	1.37333	32.2903
NSL54542	Uganda	NA	1.37333	32.2903
NSL55749	Uganda	NA	1.37333	32.2903
NSL51825	Uganda	NA	1.37333	32.2903
NSL54184	Uganda	NA	1.37333	32.2903
PI660588	Uganda	NA	1.37333	32.2903
PI297171	Uganda	NA	1.37333	32.2903
PI297128	Uganda	NA	1.37333	32.2903
PI297117	Uganda	NA	1.37333	32.2903
PI646242	Uganda	NA	1.37333	32.2903
NSL56134	Uganda	Tororo	0.6782	34.1866
NSL51200	United States	Maryland	39.0458	-76.6413
PI562715	United States	NA	37.0902	-95.7129
SORGRASS	United States	NA	37.0902	-95.7129
Pacesetter	United States	NA	37.0902	-95.7129
PI552851	United States	Nebraska	41.4925	-99.9018
PI462095	Yemen	Field, Mahawiyah, Wadi Rima	14.2519	43.0569
PI524948	Zambia	Central Province	-14.3112	28.2994
PI524814	Zambia	Eastern Province	-13.8056	31.9928
PI524933	Zambia	Mambwe	-13.3427	31.8107
PI156143	Zambia	Mazabuka	-15.8613	27.7491
PI585433	Zambia	NA	-13.1339	27.8493
PI155138	Zambia	Ndola District	-12.9726	28.6265
PI524916	Zambia	Northern Province	-9.767	30.8958
PI505705	Zambia	Northwestern Province	-13.0667	22.75
PI156326	Zambia	Polombwe	-10.85	32.65
PI505741	Zambia	Southern Province	-28.5333	16.25
PI505730	Zambia	Southern Province	-28.5333	16.25
PI505739	Zambia	Southern Province	-28.5333	16.25
PI505719	Zambia	Southern Province	-28.5333	16.25
PI505720	Zambia	Southern Province	-28.5333	16.25
PI505737	Zambia	Southern Province	-28.5333	16.25
PI505740	Zambia	Southern Province	-28.5333	16.25
PI505717	Zambia	Southern Province	-28.5333	16.25
PI500996	Zambia	Southern Province	-17	27
NSL50449	Zimbabwe	NA	-19.0154	29.1549

## Sheet: Table S2
Supplementable Table S2. Pairwise correlations between traits.
Supplemental Table S2a. Phenotypic Correlation matrix of all pairwise trait intereactions. Pearson correlation coefficients are below the diagnol and p-values are above the diagnol, where signficant interactions (p < 0.05) are highlighted in red.
SD (Joint)		0.192287	0.0191539	0.846651	0.693653	0.00197071	0	0	0.00594926	0.144074	2.76932e-10	8.12024e-07	3.26399e-08	0.154868
gs (2017)	-0.0590438		0	0	0	7.18882e-08	0.120048	0.587582	0.00479078	1.53522e-12	0.799107	0.00127906	0.189579	0.00184724						Abereviations:
AN (2017)	-0.0913837	0.853839		0	0	1.10098e-06	0.0141755	0.120438	0.0201608	4.37583e-11	0.339061	0.000643052	0.203003	0.00120565						SD	Stomatal density
ci/ca (2017)	-0.00834571	0.719588	0.37883		0	0.000245214	0.814003	0.737766	0.0251161	9.8077e-06	0.525377	0.0257009	0.710389	0.149848						gs	Stomatal conductance
iWUE (2017)	0.0299496	-0.827136	-0.558813	-0.97711		2.92774e-05	0.732901	0.89817	0.0184448	1.00977e-07	0.480789	0.00291471	0.559071	0.0366147						AN	Photosynthesis
SLA (Joint)	-0.101029	-0.183953	-0.170385	-0.12344	0.14251		0.0102402	0.0915833	0	0	0	0.0797734	0.256692	2.40397e-10						ci/ca	Ratio of intracelluar to ambient CO2
SD (2016)	0.845096	-0.0685447	-0.0956184	-0.00756855	0.0288086	-0.0815448		0	0.00184972	0.832982	1.72401e-09	6.97492e-07	0	0.00368386						iWUE	Intrinisc water use efficiency
SD (2017)	0.791717	-0.0190838	-0.0546083	0.0117819	0.00450345	-0.0591909	0.357161		0.644356	0.0303855	0.0210924	0.0566769	0	0.143112						SLA	Specific Leaf Area
SLA (2016)	-0.0907021	-0.097749	-0.0840381	-0.073895	0.0793883	0.886017	-0.103013	-0.016122		0	0	0.487296	0.00626313	0
SLA (2017)	-0.0436074	-0.23926	-0.226499	-0.150566	0.182643	0.806135	0.00170476	-0.0759692	0.458321		0.0442226	5.05826e-08	0.0914263	0
Plant height (Joint)	0.217931	0.00497105	0.0315821	-0.0281272	0.0305494	-0.378112	0.207723	0.0809047	-0.414884	-0.0667724		5.30687e-14	2.27043e-05	0
Biomass (2017)	0.165685	-0.110343	-0.116043	-0.0807833	0.106346	0.0662662	0.165348	0.0668722	-0.0186803	0.196243	0.263111		0.00158189	1.83921e-08
SD (Percentage change)	0.192455	-0.0461395	-0.0447769	-0.013067	0.0205571	-0.0394225	0.679217	-0.436903	-0.0955477	0.0596397	0.14773	0.110428		2.24976e-05
SLA (Percent change)	0.0511938	-0.1054	-0.108962	-0.0520508	0.0742155	-0.216042	0.103555	-0.0515279	-0.634813	0.393573	0.367068	0.188436	0.148067
	SD (Joint)	gs (2017)	AN (2017)	ci/ca (2017)	iWUE (2017)	SLA (Joint)	SD (2016)	SD (2017)	SLA (2016)	SLA (2017)	Plant height (Joint)	Biomass (2017)	SD (Percentage change)	SLA (Percent change)
Supplemental Table S2b. Genetic correlation matrix of all pairwise trait intereactions. Correlation coefficients are below the diagnol and p-values are above the diagnol, where signficant interactions (p < 0.05) are highlighted in red.
SD (Joint)		0.4559	0.3162	0.2961	0.3896	0.0391	0	0	0.0088	0.4102	0	0.0926
gs (2017)	-0.02		0	0.0084	0.0004	0.0156	0.2467	0.4609	0.0841	0.0035	0.1626	0.0336
AN (2017)	-0.1	0.9		0.1469	0.0299	0.0465	0.3107	0.1518	0.2037	0.0123	0.233	0.0508
ci/ca (2017)	0.11	0.65	0.31		0	0.0494	0.2546	0.0391	0.0842	0.0238	0.1407	0.0367
iWUE (2017)	-0.06	-0.82	-0.53	-0.97		0.0341	0.2091	0.0932	0.078	0.0139	0.1107	0.0236
SLA (Joint)	-0.21	-0.4	-0.3	-0.39	0.41		0.0194	0.4404	0	0	0.0003	0.2065
SD (2016)	0.98	-0.15	-0.11	-0.15	0.18	-0.27		0	0.001	0.4114	0	0.015
SD (2017)	0.95	0.02	-0.26	0.41	-0.32	-0.02	0.87		0.4011	0.4261	0.0007	0.3766
SLA (2016)	-0.32	-0.29	-0.17	-0.37	0.36	0.98	-0.44	-0.04		0	0.0002	0.4848
SLA (2017)	-0.03	-0.52	-0.42	-0.52	0.54	0.89	0.03	0.03	0.78		0.4083	0.0315
Plant height (Joint)	0.54	-0.16	-0.12	-0.19	0.22	-0.35	0.57	0.38	-0.41	-0.02		0.0002
Biomass (2017)	0.2	-0.44	-0.4	-0.47	0.53	0.12	0.36	-0.06	0.01	0.29	0.41
	SD (Joint)	gs (2017)	AN (2017)	ci/ca (2017)	iWUE (2017)	SLA (Joint)	SD (2016)	SD (2017)	SLA (2016)	SLA (2017)	Plant height (Joint)	Biomass (2017)

## Sheet: Table S3
Supplemental table S3. Top 0.1% SNPs identified through GWAS for each trait
Trait	Chromosome	Position	P-value (-log10)			Abereviations:
AN	2	74754161	5.9838			SD	Stomatal density
AN	3	2423637	5.63802			gs	Stomatal conductance
AN	6	53229304	5.54663			AN	Photosynthesis
AN	6	53221872	5.48688			ci/ca	Ratio of intracelluar to ambient CO2
AN	2	74725992	5.17544			iWUE	Intrinisc water use efficiency
AN	6	53189219	5.1501			SLA	Specific Leaf Area
AN	2	74760558	5.14444
AN	1	78403453	5.08365
AN	9	55948535	5.07497
AN	2	74717127	5.05199
AN	6	53219040	4.99768
AN	2	74922781	4.99727
AN	2	74953803	4.99727
AN	6	53216404	4.9589
AN	2	74768624	4.95049
AN	2	74912688	4.89972
AN	6	47731575	4.89722
AN	6	55597009	4.8165
AN	6	53492604	4.75969
AN	2	74779428	4.73634
AN	2	74798927	4.73634
AN	2	74815269	4.73634
AN	2	74828022	4.73634
AN	2	74976433	4.66505
AN	6	53506744	4.6595
AN	6	53806452	4.62156
AN	2	75059167	4.62102
AN	3	71830131	4.61624
AN	9	55941800	4.61402
AN	9	45503509	4.56216
AN	2	61590361	4.53553
AN	9	50872533	4.45218
AN	6	55353560	4.44829
AN	8	58637203	4.43447
AN	9	45502500	4.39615
AN	1	78394615	4.38941
AN	2	74758398	4.38799
AN	2	74740375	4.38583
AN	6	53226401	4.37972
AN	1	72758362	4.36151
AN	2	74774471	4.34969
AN	8	58642494	4.32325
AN	4	7550519	4.31588
AN	9	50835698	4.31442
AN	9	3351591	4.30019
AN	6	54489002	4.2973
AN	1	78229533	4.28606
AN	1	78249129	4.28606
AN	1	7796004	4.27182
AN	3	72101432	4.26581
AN	9	55921943	4.2614
AN	3	72096240	4.2575
AN	1	7820721	4.23952
AN	1	67266049	4.23158
AN	8	3133524	4.22567
AN	2	74783180	4.19508
AN	1	7780264	4.1913
AN	6	53445819	4.18432
AN	9	50799547	4.18027
AN	3	2422062	4.171
AN	6	55139523	4.16021
AN	2	74776998	4.15516
AN	9	51660177	4.13072
AN	9	55945613	4.10779
AN	2	961068	4.09277
AN	2	74829994	4.08731
AN	2	74853256	4.08731
AN	2	74859420	4.08731
AN	3	71886270	4.0714
AN	3	61736337	4.07066
AN	3	61739980	4.07066
AN	9	8094526	4.0589
AN	5	62150694	4.05057
AN	6	53236913	4.04985
AN	2	6707139	4.03478
AN	8	3125490	4.03161
AN	2	59019125	4.01559
AN	2	59029983	4.01559
AN	2	59038043	4.01559
AN	2	59043523	4.01559
AN	2	59050094	4.01559
AN	2	59054554	4.01559
AN	5	68205587	4.00935
AN	3	2507342	3.9948
AN	3	71834357	3.9766
AN	1	78258908	3.96807
AN	9	50789744	3.96266
AN	5	68395422	3.9617
AN	2	74935217	3.93921
AN	2	58994607	3.93624
AN	3	72094755	3.92612
AN	8	3132626	3.92596
AN	3	53269506	3.91911
AN	1	78746107	3.91477
AN	1	78260361	3.91464
AN	9	3351340	3.90832
AN	3	2437657	3.90676
AN	3	59488874	3.90499
AN	2	61326464	3.89938
AN	3	71873874	3.89937
AN	6	53208099	3.89804
AN	9	50794061	3.89758
AN	1	78826865	3.88944
AN	4	56410992	3.88638
AN	4	56418565	3.88638
AN	4	56420559	3.88638
AN	5	2805169	3.88524
AN	1	7804406	3.88176
AN	6	53233050	3.87939
AN	9	50822881	3.87239
AN	2	74910216	3.87216
AN	1	78229034	3.87177
AN	3	71899147	3.87048
AN	3	71863599	3.86712
AN	6	48372037	3.86586
AN	9	55907078	3.86521
AN	6	53216685	3.85874
AN	1	73804332	3.85072
AN	3	71893712	3.83962
AN	10	53120402	3.83608
AN	6	53573129	3.82946
AN	6	47721143	3.8291
AN	9	50812523	3.81726
AN	2	74090833	3.80479
AN	10	51345042	3.79823
AN	3	62163532	3.79783
AN	9	45492942	3.79724
AN	8	60366137	3.7972
AN	6	55335772	3.7957
AN	8	58629941	3.79148
AN	2	74095406	3.77685
AN	2	61707196	3.77467
AN	6	53573367	3.7745
AN	5	68202508	3.7647
AN	1	4676101	3.75669
AN	6	57924808	3.75606
AN	8	58594759	3.75146
AN	1	26435449	3.75076
AN	5	34157933	3.75002
AN	2	59015557	3.75
AN	2	59080755	3.73968
AN	3	71854251	3.73717
AN	10	51409012	3.73612
AN	6	53574471	3.73448
AN	1	18213350	3.73071
AN	2	58954419	3.72855
AN	2	58959166	3.72855
AN	6	53263266	3.72563
AN	2	59004893	3.71946
AN	3	61726234	3.71897
AN	3	62138570	3.71662
AN	7	52128102	3.71477
AN	2	59088495	3.71013
AN	4	56415541	3.70478
AN	6	45064595	3.70108
AN	9	3340060	3.69156
AN	3	2128770	3.68742
AN	3	2127251	3.67653
AN	9	56616248	3.67208
AN	5	1649495	3.67067
AN	10	4776040	3.67041
AN	8	57154708	3.66716
AN	10	1220821	3.66066
AN	4	12381218	3.66036
AN	5	11818522	3.66005
AN	10	54155076	3.65865
AN	6	16679758	3.65413
AN	6	16724241	3.65413
AN	6	16736946	3.65413
AN	6	16767984	3.65413
AN	6	16779299	3.65413
AN	6	53191963	3.64854
AN	9	1205695	3.64486
AN	9	45500894	3.63448
AN	8	60361675	3.63271
AN	2	74755425	3.6318
AN	9	7888814	3.63082
AN	8	3085438	3.6308
AN	6	53211604	3.62806
AN	6	53230436	3.62772
AN	10	55989079	3.62414
AN	1	72841450	3.62279
AN	9	45502724	3.62223
AN	3	61830317	3.61636
AN	9	50616007	3.61075
AN	5	69008413	3.61009
AN	9	56543470	3.60471
AN	6	53208263	3.60355
AN	5	3796830	3.60324
AN	7	54409793	3.60204
AN	5	7044873	3.59356
AN	9	56557361	3.58811
AN	7	54423097	3.5877
AN	5	2707836	3.58572
AN	10	54525701	3.58121
AN	2	3816946	3.57863
AN	2	3827165	3.57863
AN	2	3856631	3.57863
AN	7	56423040	3.57679
AN	7	56427993	3.57679
AN	7	56418038	3.57005
AN	5	63478836	3.56877
AN	9	50886377	3.56218
AN	2	61592359	3.54955
AN	6	55358190	3.54297
AN	7	56401220	3.53772
AN	5	3516748	3.53004
AN	2	58910106	3.52242
AN	9	3444011	3.5193
AN	8	1964473	3.51585
AN	1	61749639	3.51432
AN	2	58939014	3.50854
AN	9	45503664	3.50425
AN	5	6948347	3.50053
AN	1	24700302	3.49802
AN	1	24708878	3.49802
AN	2	58867546	3.49459
AN	8	61585279	3.49454
AN	1	67257145	3.49057
AN	6	54183430	3.4882
AN	1	26446968	3.48792
AN	8	3167897	3.48412
AN	2	74757858	3.48002
AN	6	53639375	3.47881
AN	6	60040353	3.47851
AN	2	58916254	3.4772
AN	2	58918730	3.4772
AN	2	58966190	3.47399
AN	10	4080362	3.47258
AN	5	62017242	3.46823
AN	2	57557441	3.46565
AN	1	25985354	3.46494
AN	1	52201637	3.46293
AN	6	55123963	3.44892
AN	6	40909913	3.44861
AN	1	62355114	3.44331
AN	3	71840784	3.44222
AN	9	43340091	3.43847
AN	6	53163501	3.43606
AN	6	52124025	3.43173
AN	9	58652327	3.42854
AN	5	62847366	3.42849
AN	4	65777852	3.42749
AN	9	7762324	3.42612
AN	4	56405572	3.4232
AN	5	34199469	3.42255
AN	2	58870503	3.42084
AN	2	58969247	3.41624
AN	5	68217262	3.41436
AN	3	50473208	3.41044
AN	2	58591505	3.40977
AN	8	2292494	3.40763
AN	7	56330773	3.40716
AN	6	53626100	3.40587
AN	10	51142318	3.40478
AN	3	61769411	3.40466
AN	3	2139540	3.40401
AN	2	61635992	3.40222
AN	2	69974736	3.40188
AN	10	1097534	3.39765
AN	2	75273675	3.39581
AN	2	75332186	3.39558
AN	4	58680742	3.39457
AN	9	45501576	3.39245
AN	9	50787683	3.39095
AN	6	53750856	3.39095
AN	3	72103363	3.3862
AN	1	72686002	3.38403
AN	5	2696571	3.38253
AN	8	61402584	3.38208
AN	6	52797716	3.37839
AN	9	56561824	3.37803
AN	4	58662911	3.37207
AN	1	4690087	3.37054
AN	2	59062026	3.36745
AN	5	2540334	3.36659
AN	4	66095288	3.36597
AN	5	68210601	3.36527
AN	1	78827282	3.36383
AN	5	34159921	3.35932
AN	3	61783720	3.35678
AN	3	61792276	3.35678
AN	9	56549681	3.3524
AN	2	58496273	3.3493
AN	1	77884506	3.34795
AN	2	58879514	3.34683
AN	10	54535853	3.34117
AN	1	59656488	3.33986
AN	2	58963163	3.33984
AN	4	62638447	3.33592
AN	5	6913333	3.33553
AN	6	53635874	3.33493
AN	9	45513170	3.33163
AN	6	55152554	3.3307
AN	7	3471792	3.32835
AN	10	54407891	3.32482
AN	6	53641315	3.32363
AN	6	55358044	3.32115
AN	2	58534654	3.31991
AN	5	6963290	3.3199
AN	8	3230485	3.31933
AN	2	3849489	3.317
AN	3	61699212	3.31648
AN	7	3478001	3.31531
AN	5	62502797	3.31136
AN	2	59089207	3.30559
AN	2	58879512	3.30517
AN	2	76794800	3.3047
AN	3	71833639	3.30268
AN	2	58556616	3.30223
AN	1	56888485	3.30041
AN	7	52100970	3.29721
AN	5	11588640	3.2969
AN	6	57560324	3.29512
AN	7	2517805	3.29509
AN	6	51674573	3.29426
AN	10	6560835	3.29422
AN	2	58558784	3.29367
AN	2	58993869	3.29287
AN	2	58861898	3.29283
AN	3	4026721	3.2927
AN	9	45483828	3.29096
AN	3	2527510	3.29086
AN	2	75060765	3.29062
AN	10	11843796	3.2863
AN	1	49029	3.27938
AN	1	82876	3.27938
AN	9	57332537	3.27771
AN	9	55960957	3.2758
AN	1	4681827	3.2719
AN	7	54409553	3.26757
AN	3	5680955	3.267
AN	2	74814344	3.26689
AN	6	45052514	3.26643
AN	10	4575101	3.26411
AN	1	7778977	3.26409
AN	1	7786262	3.26409
AN	9	54696571	3.26188
AN	2	74108743	3.26115
AN	1	24722533	3.25916
AN	9	45488541	3.25705
AN	7	3484423	3.25678
AN	9	50829438	3.25661
AN	6	45140040	3.25441
AN	7	5299224	3.2525
AN	4	65785231	3.25229
AN	1	56886898	3.25138
AN	2	58854516	3.24961
AN	4	49293317	3.24956
AN	6	53140211	3.2495
AN	2	58948546	3.24615
AN	6	53295564	3.2453
AN	7	425860	3.24432
AN	3	3966218	3.24381
AN	2	74097041	3.24178
AN	7	54371245	3.23529
AN	10	648272	3.2324
AN	9	50816345	3.23086
AN	9	56088051	3.22939
AN	9	56558773	3.22712
AN	6	55158115	3.22493
AN	4	12327588	3.22378
AN	10	11851357	3.22326
AN	7	57207695	3.22133
AN	2	76678052	3.21902
AN	6	52880479	3.21747
AN	3	427660	3.21732
AN	3	61749694	3.21722
AN	10	1036106	3.21718
AN	5	68186547	3.21564
AN	1	78036426	3.21507
AN	1	51556794	3.21484
AN	1	25928218	3.21435
AN	1	51652289	3.21189
AN	5	69044606	3.20904
AN	2	2566492	3.20848
AN	3	4542574	3.20671
AN	2	8824229	3.20583
AN	2	8844546	3.20583
AN	1	59658150	3.20536
AN	4	12394876	3.20507
AN	6	53305360	3.2044
AN	2	74020139	3.19721
AN	7	56362644	3.19599
AN	7	159173	3.19411
AN	1	13369313	3.19297
AN	5	69037581	3.19138
AN	7	3492558	3.18963
AN	1	51577532	3.18853
AN	1	51582633	3.18853
AN	1	51585913	3.18853
AN	1	51596561	3.18853
AN	1	51602570	3.18853
AN	1	51633395	3.18853
AN	1	51639208	3.18853
AN	6	53606457	3.18514
AN	4	65794780	3.18445
AN	4	12373465	3.18269
AN	2	74089077	3.17971
AN	4	4320349	3.17936
AN	2	75341010	3.17921
AN	2	58843340	3.17838
AN	10	54529266	3.17814
AN	1	56885850	3.1751
AN	6	55328845	3.17359
AN	3	71641773	3.17154
AN	1	65676461	3.17127
AN	4	12342063	3.17103
AN	6	55142110	3.17082
AN	5	2318930	3.16919
AN	4	59345268	3.16841
AN	7	63542292	3.16614
AN	3	61749991	3.16515
AN	10	903491	3.16405
AN	1	63378143	3.16
AN	9	5200001	3.1586
AN	8	2761892	3.15794
AN	8	58532944	3.15585
AN	8	58365697	3.15555
AN	6	47910614	3.15551
AN	10	55780602	3.15532
AN	6	52135374	3.15289
AN	6	51689184	3.15277
AN	1	56887053	3.15126
AN	9	55905858	3.15013
AN	6	6575918	3.14914
AN	1	52270106	3.14832
AN	4	9625346	3.14627
AN	10	11757433	3.1452
AN	1	7726855	3.14239
AN	6	45144610	3.1423
AN	7	429543	3.14175
AN	6	53636456	3.14071
AN	8	58629745	3.13597
AN	3	58822486	3.13392
AN	6	40964804	3.13172
AN	6	40975499	3.13172
AN	3	2395299	3.13102
AN	2	75049441	3.13003
AN	6	51712785	3.1292
AN	5	2515062	3.12857
AN	4	59328625	3.1281
AN	6	51675695	3.12777
AN	4	9942215	3.1277
AN	1	51546486	3.12319
AN	1	51549375	3.12319
AN	1	51568794	3.12319
AN	5	62138575	3.11671
AN	6	53292283	3.11608
AN	9	56097644	3.11569
AN	8	3127325	3.11449
AN	10	4563138	3.11333
AN	6	53622443	3.11253
AN	4	4229413	3.11081
ci/ca	1	73474257	6.15519
ci/ca	1	73535131	6.1057
ci/ca	1	73508494	5.98172
ci/ca	1	73550396	5.76053
ci/ca	1	73540744	5.74437
ci/ca	1	73520285	5.70698
ci/ca	1	73500625	5.65864
ci/ca	1	73487953	5.57018
ci/ca	1	12636102	5.53872
ci/ca	1	73513938	5.35413
ci/ca	1	73470962	5.3344
ci/ca	9	933686	5.25331
ci/ca	1	73441710	5.20331
ci/ca	2	61700510	5.13627
ci/ca	9	6626760	5.10652
ci/ca	9	6631841	5.0707
ci/ca	1	77791578	5.03471
ci/ca	1	73509312	5.0144
ci/ca	5	5579791	4.95541
ci/ca	1	77780316	4.95215
ci/ca	1	77772623	4.78796
ci/ca	1	73631191	4.77279
ci/ca	9	50356768	4.73663
ci/ca	6	53193656	4.72438
ci/ca	1	73438042	4.71566
ci/ca	1	77797965	4.70621
ci/ca	1	73455573	4.68329
ci/ca	9	50356663	4.68154
ci/ca	9	6564742	4.66438
ci/ca	1	73628264	4.66407
ci/ca	9	57723939	4.64644
ci/ca	1	77812202	4.64157
ci/ca	9	57718695	4.61772
ci/ca	9	57729428	4.60895
ci/ca	9	57709849	4.58316
ci/ca	1	73650675	4.55151
ci/ca	9	47051841	4.50999
ci/ca	1	73471374	4.50237
ci/ca	2	9846696	4.46419
ci/ca	1	73588026	4.43119
ci/ca	2	65444767	4.40573
ci/ca	6	53275726	4.40275
ci/ca	9	56505497	4.37754
ci/ca	1	73647659	4.375
ci/ca	9	2037609	4.35711
ci/ca	5	69465309	4.35214
ci/ca	9	57698392	4.34128
ci/ca	9	57709780	4.34128
ci/ca	9	6630810	4.32541
ci/ca	2	9829446	4.32292
ci/ca	5	63816670	4.32131
ci/ca	1	16638136	4.3104
ci/ca	2	64645455	4.29184
ci/ca	9	53556811	4.28932
ci/ca	1	73662711	4.28672
ci/ca	2	61635992	4.27404
ci/ca	4	65605655	4.25412
ci/ca	9	57833533	4.25006
ci/ca	5	63593994	4.23757
ci/ca	9	57517443	4.23426
ci/ca	9	50329335	4.22521
ci/ca	1	77788238	4.22354
ci/ca	1	73537043	4.20662
ci/ca	9	57712624	4.2039
ci/ca	9	54233321	4.18597
ci/ca	9	54252448	4.17462
ci/ca	1	73600060	4.16584
ci/ca	9	6632364	4.16123
ci/ca	1	73642790	4.1533
ci/ca	1	73533764	4.15146
ci/ca	3	62133525	4.15036
ci/ca	5	63601906	4.14116
ci/ca	2	9827435	4.13764
ci/ca	9	57833419	4.12491
ci/ca	4	49136593	4.11668
ci/ca	9	6626722	4.11267
ci/ca	9	50616007	4.1013
ci/ca	5	69605063	4.09797
ci/ca	7	63056354	4.09484
ci/ca	5	5581725	4.08687
ci/ca	2	61638948	4.085
ci/ca	1	73581501	4.0786
ci/ca	1	73579681	4.07181
ci/ca	1	73617723	4.07181
ci/ca	1	73637725	4.07181
ci/ca	1	73651329	4.06545
ci/ca	2	61642020	4.06039
ci/ca	2	61701351	4.05298
ci/ca	1	18901672	4.04979
ci/ca	2	61637226	4.03826
ci/ca	4	47984081	4.03783
ci/ca	4	6060795	4.02078
ci/ca	1	18882138	4.00075
ci/ca	10	51521341	3.9958
ci/ca	5	63704442	3.99218
ci/ca	1	18913130	3.98638
ci/ca	1	18923095	3.98638
ci/ca	1	18953353	3.98638
ci/ca	9	57691753	3.97815
ci/ca	1	73658321	3.97547
ci/ca	2	60260139	3.96727
ci/ca	1	12622180	3.96259
ci/ca	2	6823716	3.9559
ci/ca	10	42970065	3.95566
ci/ca	10	42996434	3.95566
ci/ca	5	1925434	3.95464
ci/ca	6	53206151	3.95059
ci/ca	9	54272320	3.93955
ci/ca	9	54278839	3.93955
ci/ca	9	54289954	3.93955
ci/ca	9	54322750	3.93955
ci/ca	9	54336347	3.93955
ci/ca	2	69118516	3.93868
ci/ca	2	61655838	3.92246
ci/ca	7	603955	3.91694
ci/ca	9	6631214	3.91693
ci/ca	3	62088025	3.91134
ci/ca	3	70796932	3.9042
ci/ca	9	54237018	3.89913
ci/ca	1	73466345	3.89386
ci/ca	1	78806277	3.88173
ci/ca	1	16636581	3.87871
ci/ca	9	58786729	3.85544
ci/ca	5	63650371	3.85178
ci/ca	6	53216616	3.84922
ci/ca	2	9835862	3.84503
ci/ca	2	9838476	3.84503
ci/ca	5	63688100	3.84133
ci/ca	1	73643298	3.84072
ci/ca	6	53205989	3.83142
ci/ca	6	53209646	3.83142
ci/ca	6	53212768	3.83142
ci/ca	4	12378453	3.829
ci/ca	4	48072036	3.82871
ci/ca	4	48077428	3.82871
ci/ca	4	48079926	3.82871
ci/ca	4	48082860	3.82871
ci/ca	4	48084473	3.82871
ci/ca	4	48086234	3.82871
ci/ca	4	48090904	3.82871
ci/ca	1	73303544	3.81371
ci/ca	1	73639818	3.81217
ci/ca	10	43685670	3.80609
ci/ca	6	57988023	3.80087
ci/ca	9	57817300	3.79459
ci/ca	1	18851068	3.79373
ci/ca	9	58929202	3.78854
ci/ca	9	58928856	3.78665
ci/ca	1	73278663	3.77758
ci/ca	1	73046591	3.77409
ci/ca	5	624197	3.7723
ci/ca	9	50251641	3.75752
ci/ca	1	14474215	3.75743
ci/ca	1	12253220	3.74688
ci/ca	1	16935177	3.73711
ci/ca	8	59828384	3.73451
ci/ca	5	63542822	3.73111
ci/ca	3	62104600	3.72907
ci/ca	3	62109095	3.72907
ci/ca	5	69453906	3.72896
ci/ca	5	63547927	3.72691
ci/ca	5	63553161	3.72691
ci/ca	5	63559280	3.72691
ci/ca	5	63582146	3.72691
ci/ca	5	63608471	3.72691
ci/ca	1	18896777	3.72577
ci/ca	7	63060471	3.72177
ci/ca	1	14471389	3.72156
ci/ca	9	2041422	3.71647
ci/ca	4	46052844	3.71047
ci/ca	4	48044610	3.70632
ci/ca	4	48060473	3.70632
ci/ca	2	61242726	3.70223
ci/ca	5	63695096	3.70025
ci/ca	3	62133382	3.69633
ci/ca	3	62114658	3.68794
ci/ca	2	8411645	3.68297
ci/ca	5	1947208	3.67976
ci/ca	3	7056675	3.67503
ci/ca	1	14478609	3.67245
ci/ca	1	73227807	3.67233
ci/ca	7	4514291	3.67041
ci/ca	9	47624706	3.66893
ci/ca	1	73641997	3.66471
ci/ca	10	60428343	3.66231
ci/ca	3	3864388	3.66056
ci/ca	5	1364801	3.66043
ci/ca	6	57987151	3.65765
ci/ca	1	53887378	3.64941
ci/ca	1	73664833	3.6381
ci/ca	9	57674861	3.63301
ci/ca	6	56557650	3.6324
ci/ca	5	63706564	3.63169
ci/ca	8	2814760	3.63109
ci/ca	9	50351466	3.62671
ci/ca	2	60117955	3.61627
ci/ca	9	53418929	3.60836
ci/ca	4	65791947	3.60727
ci/ca	5	63396220	3.60596
ci/ca	4	8947532	3.60472
ci/ca	4	8953018	3.60472
ci/ca	1	12635641	3.60122
ci/ca	10	51125936	3.60119
ci/ca	5	11167473	3.60048
ci/ca	2	74004420	3.59962
ci/ca	9	50341132	3.5976
ci/ca	3	4026868	3.59372
ci/ca	2	76842537	3.59233
ci/ca	5	5619134	3.5912
ci/ca	5	9967374	3.58769
ci/ca	7	1230769	3.57976
ci/ca	1	26690538	3.57867
ci/ca	1	16934531	3.57846
ci/ca	2	69402830	3.5761
ci/ca	2	10723775	3.55926
ci/ca	2	10748758	3.55926
ci/ca	2	10752824	3.55926
ci/ca	5	9843530	3.55668
ci/ca	5	63658467	3.55212
ci/ca	9	56559452	3.55006
ci/ca	5	63803739	3.54701
ci/ca	1	73246021	3.54564
ci/ca	1	73255960	3.54564
ci/ca	9	58929582	3.5435
ci/ca	7	606487	3.54201
ci/ca	10	9880906	3.53552
ci/ca	4	63240985	3.53425
ci/ca	5	2148548	3.53359
ci/ca	5	22841853	3.52106
ci/ca	3	4025515	3.52079
ci/ca	5	63501810	3.51768
ci/ca	5	9948481	3.51612
ci/ca	2	76835483	3.51514
ci/ca	5	63613154	3.51389
ci/ca	5	63639854	3.51389
ci/ca	3	4041446	3.51375
ci/ca	5	63679866	3.51339
ci/ca	1	77766248	3.51059
ci/ca	7	63715362	3.51035
ci/ca	5	63792862	3.50916
ci/ca	2	61641827	3.50669
ci/ca	1	73623037	3.49976
ci/ca	1	77816126	3.49844
ci/ca	1	53909417	3.49571
ci/ca	2	739826	3.49466
ci/ca	9	6365374	3.49286
ci/ca	4	6061799	3.4913
ci/ca	3	70807245	3.48659
ci/ca	3	2648978	3.48475
ci/ca	5	62502222	3.48267
ci/ca	1	73608526	3.48256
ci/ca	9	2516964	3.47917
ci/ca	5	63822428	3.47916
ci/ca	3	54749796	3.47671
ci/ca	1	14506105	3.47511
ci/ca	5	63455154	3.47429
ci/ca	1	73566305	3.47162
ci/ca	9	50245176	3.46917
ci/ca	2	768111	3.46718
ci/ca	1	73659257	3.46625
ci/ca	5	62089294	3.4622
ci/ca	10	43664904	3.46172
ci/ca	5	5580894	3.45724
ci/ca	5	62688116	3.45191
ci/ca	2	60326709	3.44635
ci/ca	1	73288554	3.44365
ci/ca	2	5477024	3.44152
ci/ca	1	12640741	3.4399
ci/ca	1	68490293	3.4394
ci/ca	5	9814430	3.43298
ci/ca	1	26656969	3.43251
ci/ca	1	26673105	3.43251
ci/ca	6	52875522	3.43071
ci/ca	4	62638447	3.43007
ci/ca	1	26554633	3.42994
ci/ca	1	26581568	3.42994
ci/ca	1	26587176	3.42994
ci/ca	1	26592827	3.42994
ci/ca	1	26602393	3.42994
ci/ca	1	26615511	3.42994
ci/ca	1	26634930	3.42994
ci/ca	1	26645322	3.42994
ci/ca	10	43699432	3.42856
ci/ca	10	43720064	3.42856
ci/ca	10	43742388	3.42856
ci/ca	5	63402984	3.4284
ci/ca	9	3682099	3.42733
ci/ca	9	6616314	3.42487
ci/ca	2	61709338	3.42214
ci/ca	4	6061280	3.42129
ci/ca	7	1891942	3.41872
ci/ca	4	65830657	3.41376
ci/ca	9	50327124	3.41285
ci/ca	4	12394274	3.41238
ci/ca	9	6559415	3.40937
ci/ca	7	4513567	3.40596
ci/ca	5	12365436	3.40551
ci/ca	1	77786183	3.4053
ci/ca	4	67520360	3.39712
ci/ca	4	63240027	3.39709
ci/ca	9	58070134	3.39676
ci/ca	4	12410893	3.39659
ci/ca	3	3841188	3.39585
ci/ca	10	5786902	3.3953
ci/ca	3	71922962	3.39383
ci/ca	4	63229618	3.39369
ci/ca	9	6578144	3.39177
ci/ca	3	60937459	3.38836
ci/ca	5	11160664	3.38626
ci/ca	4	49165751	3.38586
ci/ca	10	6217123	3.38574
ci/ca	1	67758042	3.38406
ci/ca	2	59341149	3.38404
ci/ca	4	46096756	3.38278
ci/ca	4	46111548	3.38278
ci/ca	4	46165335	3.38278
ci/ca	4	46185353	3.38278
ci/ca	8	57047777	3.37716
ci/ca	9	52928823	3.37591
ci/ca	9	57914426	3.37471
ci/ca	2	734839	3.37425
ci/ca	1	58575581	3.37423
ci/ca	5	62486242	3.37135
ci/ca	2	6207244	3.36969
ci/ca	5	1821612	3.36876
ci/ca	7	63068963	3.3679
ci/ca	6	54738095	3.3671
ci/ca	6	54713138	3.36393
ci/ca	9	3667021	3.3599
ci/ca	7	63052947	3.35774
ci/ca	9	6566790	3.35582
ci/ca	9	6567335	3.35478
ci/ca	9	963489	3.35126
ci/ca	9	8274426	3.35033
ci/ca	2	61645292	3.34717
ci/ca	4	49132108	3.34665
ci/ca	6	54710526	3.34495
ci/ca	4	8742205	3.34375
ci/ca	6	50791334	3.34342
ci/ca	2	60113426	3.34242
ci/ca	2	758154	3.3417
ci/ca	3	10089280	3.33951
ci/ca	6	47180532	3.3339
ci/ca	5	11118136	3.33282
ci/ca	5	11131150	3.33282
ci/ca	2	790198	3.32764
ci/ca	1	78815309	3.3246
ci/ca	2	61784150	3.32364
ci/ca	2	74254967	3.32345
ci/ca	3	62138570	3.31916
ci/ca	8	55017991	3.3182
ci/ca	5	4038635	3.31676
ci/ca	5	62843855	3.31676
ci/ca	5	9669039	3.31388
ci/ca	1	74126554	3.31369
ci/ca	1	18884912	3.30941
ci/ca	4	56138957	3.30175
ci/ca	1	74207256	3.30094
ci/ca	6	52311884	3.29499
ci/ca	6	56557024	3.29461
ci/ca	1	77856957	3.29031
ci/ca	10	46078594	3.28941
ci/ca	1	26691537	3.28742
ci/ca	5	5787600	3.28736
ci/ca	5	63689815	3.2853
ci/ca	4	56416826	3.28521
ci/ca	3	59997124	3.28518
ci/ca	3	70804547	3.28414
ci/ca	4	12405106	3.28353
ci/ca	9	6617321	3.28344
ci/ca	4	63235794	3.28268
ci/ca	7	63550396	3.28193
ci/ca	2	61244069	3.28052
ci/ca	2	719089	3.27932
ci/ca	1	16929731	3.27747
ci/ca	3	5521882	3.27613
ci/ca	9	50343943	3.27232
ci/ca	5	64516561	3.27067
ci/ca	9	53583511	3.27022
ci/ca	2	58891856	3.26962
ci/ca	4	67787483	3.2692
ci/ca	5	2148292	3.26881
ci/ca	4	4247229	3.26845
ci/ca	1	68457023	3.26803
ci/ca	1	68479785	3.26803
ci/ca	3	4056776	3.26673
ci/ca	5	63715267	3.265
ci/ca	10	586313	3.26327
ci/ca	1	73461862	3.26146
ci/ca	9	57988409	3.25787
ci/ca	1	17973151	3.25779
ci/ca	9	54086072	3.25777
ci/ca	2	74238619	3.25723
ci/ca	5	70062071	3.25351
ci/ca	9	57806180	3.25245
ci/ca	5	63729702	3.25032
ci/ca	7	4504691	3.24833
ci/ca	2	76697265	3.2479
ci/ca	2	54908134	3.24581
ci/ca	4	12380412	3.24365
ci/ca	10	7111697	3.24257
ci/ca	1	18865799	3.24204
ci/ca	8	2683449	3.24155
ci/ca	1	12625825	3.24135
ci/ca	2	15161418	3.23754
ci/ca	3	4023496	3.23703
ci/ca	2	74196980	3.23678
ci/ca	5	2198966	3.23639
ci/ca	5	62847366	3.23572
ci/ca	2	59423630	3.23503
ci/ca	9	57996890	3.23267
ci/ca	9	991783	3.2314
ci/ca	4	12397814	3.22815
ci/ca	4	12400119	3.22815
ci/ca	1	68446546	3.22811
ci/ca	3	62138942	3.22721
ci/ca	4	6661646	3.227
ci/ca	2	67195275	3.22469
ci/ca	8	59826916	3.22451
ci/ca	1	14467157	3.22299
ci/ca	1	16931053	3.22289
ci/ca	4	7617974	3.22289
ci/ca	5	67751605	3.22174
ci/ca	1	73058363	3.22157
ci/ca	5	9849853	3.22048
ci/ca	5	9957810	3.22006
ci/ca	5	62903646	3.21975
ci/ca	9	56170009	3.21847
ci/ca	6	54736202	3.21833
ci/ca	2	6219071	3.218
ci/ca	8	175219	3.21298
ci/ca	4	6194318	3.21149
ci/ca	2	6212040	3.21138
ci/ca	9	54548184	3.2101
ci/ca	10	6223063	3.2093
ci/ca	1	58578351	3.20673
ci/ca	3	64202650	3.20589
ci/ca	5	63816659	3.20338
ci/ca	4	49272485	3.20124
ci/ca	4	12414989	3.2012
ci/ca	9	6465008	3.19911
ci/ca	5	63497073	3.19778
ci/ca	1	77796994	3.19538
ci/ca	1	73888804	3.1941
ci/ca	3	11709144	3.19286
ci/ca	5	64204652	3.19223
ci/ca	2	9823331	3.19043
ci/ca	2	61592359	3.19039
ci/ca	2	598788	3.18991
ci/ca	2	59340064	3.18872
ci/ca	9	6465464	3.18778
ci/ca	4	6043457	3.18359
ci/ca	10	51500497	3.18225
ci/ca	6	57987100	3.1771
gs	9	50616007	5.12956
gs	5	62150694	5.03154
gs	9	50835698	4.9687
gs	3	2423637	4.96345
gs	4	62638447	4.91132
gs	2	61590361	4.86162
gs	2	61592359	4.82211
gs	8	3125490	4.74494
gs	3	2437657	4.64312
gs	2	61635992	4.63054
gs	9	57833419	4.6123
gs	6	16679758	4.59827
gs	6	16724241	4.59827
gs	6	16736946	4.59827
gs	6	16767984	4.59827
gs	6	16779299	4.59827
gs	7	62934816	4.5473
gs	9	57517443	4.5017
gs	6	53229304	4.48231
gs	1	72758362	4.43205
gs	2	61707196	4.42795
gs	2	58891856	4.41459
gs	5	62847366	4.39703
gs	1	12636102	4.39261
gs	6	54489002	4.38836
gs	2	76842537	4.27713
gs	1	73535131	4.23633
gs	8	2761892	4.20336
gs	8	3132626	4.18518
gs	4	65785149	4.17845
gs	2	61326464	4.13017
gs	9	58786729	4.12698
gs	4	65794780	4.12163
gs	1	73474257	4.11868
gs	5	62017242	4.1166
gs	4	58662911	4.11423
gs	9	50872533	4.10154
gs	2	961068	4.09153
gs	1	68430158	4.08924
gs	8	3085438	4.08726
gs	1	78229034	4.05977
gs	9	50799547	4.05818
gs	9	2037609	4.04438
gs	4	59245223	4.04148
gs	5	11818522	4.02956
gs	4	59414478	4.02025
gs	7	63530215	4.01569
gs	1	78394615	4.0112
gs	4	65777852	4.0009
gs	3	4026721	3.99814
gs	6	53492604	3.99763
gs	2	76835483	3.98826
gs	2	61700510	3.98176
gs	1	73520285	3.97842
gs	7	63542292	3.97526
gs	5	2707836	3.97488
gs	2	61701351	3.96663
gs	3	2527510	3.95943
gs	8	3087607	3.95638
gs	7	63060471	3.95586
gs	8	3133524	3.95538
gs	2	76791572	3.95072
gs	3	2507342	3.92283
gs	5	62502222	3.91564
gs	2	9846696	3.90953
gs	1	51533986	3.90443
gs	1	51541192	3.90443
gs	9	50812523	3.90053
gs	1	78703573	3.90026
gs	4	4247229	3.89825
gs	2	76778394	3.88456
gs	4	4320349	3.88282
gs	1	78403453	3.87246
gs	4	16653529	3.87171
gs	2	76799112	3.8659
gs	4	67856027	3.84731
gs	7	11359088	3.84385
gs	1	78806277	3.83723
gs	5	62089294	3.83113
gs	3	62138570	3.8249
gs	4	59286716	3.81787
gs	4	16584943	3.81475
gs	7	63712273	3.81013
gs	10	55780602	3.80789
gs	7	63056354	3.80588
gs	4	58680742	3.8058
gs	1	16638136	3.80203
gs	4	65788834	3.79929
gs	5	62502797	3.78715
gs	9	55948535	3.77046
gs	4	16599017	3.76708
gs	4	16612105	3.76708
gs	4	16631660	3.76708
gs	2	76794800	3.75555
gs	1	73509312	3.74973
gs	9	50886377	3.74255
gs	3	56125216	3.74243
gs	4	62446854	3.74162
gs	6	53506744	3.73382
gs	3	50473208	3.73325
gs	5	69008413	3.7281
gs	4	59345268	3.72448
gs	6	17172569	3.72295
gs	6	17190637	3.72295
gs	6	17205260	3.72295
gs	6	17216706	3.72295
gs	6	17230643	3.72295
gs	6	17251525	3.72295
gs	6	17294342	3.72295
gs	6	17324036	3.72295
gs	6	17383669	3.72295
gs	6	17492273	3.72295
gs	6	17606837	3.72295
gs	1	78826865	3.70912
gs	4	49543211	3.70853
gs	9	50822881	3.70777
gs	2	61655838	3.70642
gs	5	11798493	3.70307
gs	1	68446546	3.70203
gs	4	59236134	3.69831
gs	4	46052844	3.69314
gs	3	56121774	3.69247
gs	4	65823835	3.68843
gs	1	68402855	3.68671
gs	5	34157933	3.6848
gs	4	6771493	3.67081
gs	4	4362622	3.66791
gs	5	67743759	3.6663
gs	7	11404787	3.6656
gs	1	73513938	3.66266
gs	1	16934531	3.66224
gs	6	53219040	3.64726
gs	5	2540334	3.64024
gs	9	3444011	3.63964
gs	1	15776452	3.63925
gs	4	62594426	3.6346
gs	3	72258279	3.61758
gs	4	58670118	3.61623
gs	4	62434081	3.60944
gs	4	59328625	3.60854
gs	8	61786571	3.60777
gs	9	56561824	3.60718
gs	3	4026868	3.60537
gs	1	63378143	3.60395
gs	5	63478836	3.59937
gs	6	47731575	3.59191
gs	4	59340755	3.58823
gs	6	55139523	3.58792
gs	9	54696571	3.5877
gs	9	50257890	3.58605
gs	2	9827435	3.58449
gs	7	1196623	3.57933
gs	4	4229413	3.57821
gs	10	55767476	3.57654
gs	5	62688116	3.57435
gs	9	1205695	3.57072
gs	2	9829446	3.56789
gs	8	3133362	3.56744
gs	6	51712785	3.55703
gs	8	2765772	3.5548
gs	1	12635641	3.55345
gs	5	4038635	3.55284
gs	6	51674573	3.54988
gs	4	9494458	3.54895
gs	8	3088469	3.54822
gs	4	12327588	3.54658
gs	4	62430599	3.54589
gs	4	59290600	3.5435
gs	3	2395299	3.54154
gs	5	2529614	3.53996
gs	4	59290930	3.5386
gs	4	59297137	3.5386
gs	4	7550519	3.53711
gs	10	51409012	3.53414
gs	4	62883755	3.53065
gs	1	51573299	3.53035
gs	7	54423097	3.53026
gs	1	53094566	3.52834
gs	9	51660177	3.52769
gs	1	15754724	3.52653
gs	2	2899213	3.52555
gs	4	12381218	3.52526
gs	2	76858750	3.52354
gs	9	56089495	3.52241
gs	6	51689184	3.51967
gs	9	50816345	3.51546
gs	9	2241905	3.51197
gs	7	11554889	3.509
gs	7	11580044	3.509
gs	7	11592645	3.509
gs	7	11598987	3.509
gs	7	11606941	3.509
gs	7	11620298	3.509
gs	7	11630363	3.509
gs	1	73550396	3.5081
gs	9	50829438	3.50731
gs	3	72094755	3.50571
gs	8	61812310	3.49486
gs	5	62138575	3.48403
gs	4	62253373	3.4838
gs	5	62814742	3.48062
gs	6	51675695	3.47879
gs	5	3726102	3.47718
gs	8	61786031	3.47669
gs	7	11539206	3.47537
gs	7	11547821	3.47537
gs	3	5680955	3.45982
gs	4	4051351	3.45931
gs	2	61784150	3.45912
gs	7	63715362	3.45725
gs	5	14864558	3.45619
gs	2	9053252	3.45483
gs	10	43685670	3.45362
gs	8	57154708	3.45075
gs	2	61641827	3.45009
gs	7	63323602	3.44108
gs	1	62355114	3.43804
gs	5	62503158	3.43773
gs	3	57259552	3.4365
gs	1	51501824	3.43378
gs	4	6060795	3.42824
gs	6	53513669	3.42787
gs	1	79615717	3.42482
gs	3	57257630	3.42207
gs	9	50245176	3.42157
gs	4	46096756	3.4169
gs	4	46111548	3.4169
gs	4	46165335	3.4169
gs	4	46185353	3.4169
gs	4	4351474	3.41536
gs	4	59299758	3.41534
gs	5	63497073	3.41229
gs	5	4923723	3.41088
gs	2	8411645	3.4045
gs	10	55767833	3.39852
gs	4	58186832	3.39492
gs	9	56975347	3.39427
gs	5	3796830	3.39185
gs	4	3022098	3.3899
gs	8	3080820	3.3883
gs	4	59308796	3.38806
gs	1	79595038	3.38709
gs	1	52201637	3.38701
gs	1	68408186	3.37823
gs	6	27507674	3.37799
gs	9	3396191	3.37469
gs	1	78815309	3.37407
gs	3	2559072	3.37292
gs	2	76854975	3.37176
gs	4	58671344	3.37084
gs	6	45064595	3.3695
gs	5	59105048	3.36913
gs	1	78636275	3.36752
gs	6	51695233	3.36465
gs	2	69306737	3.36256
gs	1	72841450	3.36214
gs	5	63822428	3.36088
gs	2	61650624	3.36085
gs	5	11811707	3.35546
gs	4	56410992	3.34981
gs	4	56418565	3.34981
gs	4	56420559	3.34981
gs	1	51525702	3.3464
gs	9	54685421	3.34078
gs	9	54691008	3.34078
gs	4	9520030	3.33813
gs	6	55353560	3.33231
gs	2	61709338	3.33228
gs	6	53453137	3.3228
gs	3	2374833	3.32123
gs	6	57948647	3.31909
gs	4	4299991	3.31885
gs	10	6560835	3.31727
gs	7	54409793	3.31307
gs	6	54183430	3.3111
gs	5	63819172	3.31088
gs	1	78795352	3.31065
gs	4	62514634	3.30918
gs	3	3864388	3.30642
gs	2	9835862	3.30576
gs	2	9838476	3.30576
gs	4	4388648	3.30312
gs	5	64693967	3.29577
gs	7	63310684	3.29438
gs	1	18277757	3.28877
gs	5	6963290	3.28785
gs	9	54715071	3.28646
gs	8	61669453	3.2864
gs	1	73540744	3.28615
gs	2	61413506	3.28398
gs	6	16799069	3.2823
gs	6	16873570	3.2823
gs	4	62503866	3.27825
gs	9	54660378	3.27682
gs	2	61700968	3.27639
gs	6	5927623	3.27549
gs	6	5928738	3.27549
gs	9	50787683	3.27492
gs	6	55597009	3.27247
gs	3	72258329	3.27117
gs	1	73537043	3.26991
gs	8	61585279	3.26785
gs	4	62454571	3.2638
gs	9	55921943	3.25652
gs	3	72096240	3.25321
gs	10	55837730	3.25254
gs	2	734839	3.24865
gs	1	51543637	3.24851
gs	7	63052947	3.24841
gs	4	49059450	3.24703
gs	2	4002903	3.24448
gs	9	50238775	3.24435
gs	7	63541631	3.2435
gs	6	53445819	3.24093
gs	10	55843549	3.23983
gs	8	53799033	3.23951
gs	3	3715462	3.23782
gs	9	54700786	3.23762
gs	9	54710901	3.23762
gs	9	54717596	3.23762
gs	9	54728292	3.23762
gs	1	77812202	3.23747
gs	5	2515062	3.23602
gs	1	78829322	3.23536
gs	9	58162958	3.2352
gs	5	63816670	3.23271
gs	1	68412847	3.23256
gs	1	52270106	3.23217
gs	3	2416576	3.23194
gs	5	62756305	3.23152
gs	5	12009262	3.2262
gs	8	61954392	3.22468
gs	1	78832342	3.22423
gs	6	1425196	3.22394
gs	3	2422062	3.22327
gs	4	4364016	3.22082
gs	7	63068963	3.22037
gs	7	63548427	3.21896
gs	7	63550822	3.21896
gs	7	63555193	3.21896
gs	1	68490293	3.21846
gs	5	62903646	3.2168
gs	9	9075575	3.21538
gs	4	67316287	3.21421
gs	6	53806452	3.21118
gs	1	79569290	3.21099
gs	1	73508494	3.21003
gs	3	61784181	3.20733
gs	5	63406114	3.20579
gs	1	26554633	3.20561
gs	1	26581568	3.20561
gs	1	26587176	3.20561
gs	1	26592827	3.20561
gs	1	26602393	3.20561
gs	1	26615511	3.20561
gs	1	26634930	3.20561
gs	1	26645322	3.20561
gs	5	34199469	3.20365
gs	3	72230957	3.19619
gs	4	46239541	3.19518
gs	2	699609	3.19428
gs	1	73500625	3.1939
gs	1	78831258	3.19325
gs	8	3127325	3.19266
gs	9	55941800	3.18896
gs	6	27796861	3.18832
gs	6	27834715	3.18832
gs	6	27889541	3.18832
gs	6	27921070	3.18832
gs	6	27938561	3.18832
gs	6	27950388	3.18832
gs	6	27993386	3.18832
gs	6	28007133	3.18832
gs	6	28032369	3.18832
gs	6	28069401	3.18832
gs	6	28117568	3.18832
gs	6	28163676	3.18832
gs	6	28207611	3.18832
gs	6	28221510	3.18832
gs	6	28248508	3.18832
gs	6	28266492	3.18832
gs	6	28287283	3.18832
gs	6	28310073	3.18832
gs	6	28323192	3.18832
gs	6	28349264	3.18832
gs	6	28553722	3.18832
gs	6	28625482	3.18832
gs	6	28640773	3.18832
gs	6	28654396	3.18832
gs	6	28663799	3.18832
gs	6	28725101	3.18832
gs	6	28743717	3.18832
gs	6	28757647	3.18832
gs	6	28790222	3.18832
gs	6	28804423	3.18832
gs	9	45503509	3.18789
gs	5	2513366	3.18099
gs	8	58683035	3.17852
gs	4	62626037	3.1775
gs	1	53887378	3.17689
gs	3	72229778	3.17629
gs	1	78637367	3.17462
gs	2	61547705	3.17437
gs	6	27619935	3.17144
gs	2	74758398	3.16936
gs	4	6213106	3.16648
gs	3	3068644	3.16476
gs	3	3074267	3.16476
gs	4	62452761	3.16406
gs	1	66111804	3.16283
gs	1	53090623	3.16209
gs	1	73712153	3.16077
gs	9	2041422	3.16003
gs	10	6223063	3.15944
gs	3	72208271	3.1545
gs	4	58655889	3.15385
gs	4	54766600	3.15335
gs	9	57729428	3.15263
gs	5	59101279	3.15127
gs	1	26656969	3.15011
gs	1	26673105	3.15011
gs	4	62594544	3.14936
gs	4	9625346	3.14553
gs	1	57188255	3.14471
gs	2	598788	3.14454
gs	5	4406283	3.13787
gs	5	59142735	3.13695
gs	1	51533649	3.13632
gs	4	65172494	3.13475
gs	4	62466956	3.13267
gs	2	61447079	3.13239
gs	7	54422878	3.13178
gs	4	59288254	3.13102
gs	10	7948207	3.12987
gs	2	59019125	3.12848
gs	2	59029983	3.12848
gs	2	59038043	3.12848
gs	2	59043523	3.12848
gs	2	59050094	3.12848
gs	2	59054554	3.12848
gs	3	2521314	3.12785
gs	1	73650675	3.1276
gs	7	425860	3.12621
gs	1	26691537	3.12314
gs	1	51567611	3.12229
gs	6	58494775	3.12228
gs	3	11186405	3.11924
gs	4	9534216	3.11841
gs	9	55945613	3.1179
gs	3	3841188	3.11711
gs	7	11986205	3.11596
gs	10	53945562	3.11552
gs	7	63544122	3.11126
gs	1	51665495	3.11114
iWUE	1	73474257	6.22113
iWUE	1	73535131	6.18813
iWUE	1	12636102	6.1604
iWUE	1	73508494	5.77653
iWUE	1	73550396	5.74488
iWUE	2	61700510	5.6945
iWUE	1	73520285	5.69431
iWUE	1	73540744	5.66255
iWUE	1	73500625	5.59594
iWUE	1	73487953	5.34319
iWUE	2	61635992	5.31673
iWUE	1	73513938	5.23108
iWUE	1	77780316	5.22855
iWUE	1	77791578	5.21538
iWUE	1	73470962	5.196
iWUE	9	50616007	5.0522
iWUE	1	77812202	5.04538
iWUE	1	73509312	5.00486
iWUE	1	73441710	4.99835
iWUE	1	77797965	4.96725
iWUE	1	77772623	4.96484
iWUE	2	9846696	4.82877
iWUE	2	61637226	4.71557
iWUE	2	61701351	4.69486
iWUE	1	73650675	4.68704
iWUE	9	57833419	4.67701
iWUE	2	61655838	4.63443
iWUE	9	57517443	4.614
iWUE	2	61638948	4.61096
iWUE	2	9829446	4.59448
iWUE	9	6631841	4.58664
iWUE	2	61642020	4.58643
iWUE	3	62133525	4.57277
iWUE	1	12622180	4.55213
iWUE	5	63593994	4.54368
iWUE	9	6564742	4.53862
iWUE	9	47051841	4.51624
iWUE	1	73471374	4.50322
iWUE	1	16638136	4.49071
iWUE	6	53193656	4.47164
iWUE	2	9827435	4.4512
iWUE	7	63056354	4.44916
iWUE	5	63816670	4.44177
iWUE	5	63601906	4.42095
iWUE	9	2037609	4.41393
iWUE	9	933686	4.41205
iWUE	1	73537043	4.39693
iWUE	9	57729428	4.36405
iWUE	2	61592359	4.35738
iWUE	9	50356663	4.34877
iWUE	1	12635641	4.33743
iWUE	9	57718695	4.33731
iWUE	6	53275726	4.30785
iWUE	2	64645455	4.30518
iWUE	9	50356768	4.30409
iWUE	5	62502222	4.29534
iWUE	2	61641827	4.29079
iWUE	5	69605063	4.28887
iWUE	9	6626760	4.28664
iWUE	2	61242726	4.28378
iWUE	1	73438042	4.28278
iWUE	1	77788238	4.26095
iWUE	1	73455573	4.24815
iWUE	7	63060471	4.24262
iWUE	3	62104600	4.24077
iWUE	3	62109095	4.24077
iWUE	9	57723939	4.22748
iWUE	10	43685670	4.21772
iWUE	3	62133382	4.20605
iWUE	9	57709849	4.16863
iWUE	1	73533764	4.1686
iWUE	1	73647659	4.16629
iWUE	1	78806277	4.15998
iWUE	2	61709338	4.15697
iWUE	1	73662711	4.15325
iWUE	4	62638447	4.14723
iWUE	3	62138570	4.14648
iWUE	9	53556811	4.13875
iWUE	3	62114658	4.1348
iWUE	5	63704442	4.10461
iWUE	10	42970065	4.10406
iWUE	10	42996434	4.10406
iWUE	2	76842537	4.10332
iWUE	1	73588026	4.09251
iWUE	5	62089294	4.09224
iWUE	9	54233321	4.07939
iWUE	2	9835862	4.07212
iWUE	2	9838476	4.07212
iWUE	1	73642790	4.0669
iWUE	3	3864388	4.06616
iWUE	4	65605655	4.06562
iWUE	5	62688116	4.06352
iWUE	4	6060795	4.06284
iWUE	9	56505497	4.06127
iWUE	2	65444767	4.05167
iWUE	4	49136593	4.04226
iWUE	3	62088025	4.03407
iWUE	2	58891856	4.0326
iWUE	5	62847366	4.02884
iWUE	4	46052844	4.01961
iWUE	5	63650371	4.01638
iWUE	9	54252448	4.01315
iWUE	9	58786729	4.00968
iWUE	3	54749796	4.00938
iWUE	9	57833533	4.00867
iWUE	1	73651329	4.00298
iWUE	2	61784150	4.00176
iWUE	2	69118516	3.99531
iWUE	9	57698392	3.971
iWUE	9	57709780	3.971
iWUE	2	734839	3.96278
iWUE	3	4026868	3.95945
iWUE	5	63822428	3.95842
iWUE	2	76835483	3.95352
iWUE	2	8411645	3.95331
iWUE	7	603955	3.94893
iWUE	9	6632364	3.94753
iWUE	9	54272320	3.92448
iWUE	9	54278839	3.92448
iWUE	9	54289954	3.92448
iWUE	9	54322750	3.92448
iWUE	9	54336347	3.92448
iWUE	1	16935177	3.91205
iWUE	9	50329335	3.91163
iWUE	4	4247229	3.90473
iWUE	1	16636581	3.89657
iWUE	5	62502797	3.89628
iWUE	5	1925434	3.88904
iWUE	5	63688100	3.88603
iWUE	9	57712624	3.88094
iWUE	1	73579681	3.88014
iWUE	1	73617723	3.88014
iWUE	1	73637725	3.88014
iWUE	9	57691753	3.8718
iWUE	5	63547927	3.86788
iWUE	5	63553161	3.86788
iWUE	5	63559280	3.86788
iWUE	5	63582146	3.86788
iWUE	5	63608471	3.86788
iWUE	1	73658321	3.85852
iWUE	1	16934531	3.85533
iWUE	3	7056675	3.8535
iWUE	1	26656969	3.8527
iWUE	1	26673105	3.8527
iWUE	1	26554633	3.84234
iWUE	1	26581568	3.84234
iWUE	1	26587176	3.84234
iWUE	1	26592827	3.84234
iWUE	1	26602393	3.84234
iWUE	1	26615511	3.84234
iWUE	1	26634930	3.84234
iWUE	1	26645322	3.84234
iWUE	5	63542822	3.83701
iWUE	9	50251641	3.83484
iWUE	8	2814760	3.82004
iWUE	1	53887378	3.81984
iWUE	5	62903646	3.81939
iWUE	5	5579791	3.81767
iWUE	9	6630810	3.81633
iWUE	1	7766564	3.80589
iWUE	3	62122160	3.80126
iWUE	1	12640741	3.79836
iWUE	4	47984081	3.79434
iWUE	1	73631191	3.79349
iWUE	8	2761892	3.79117
iWUE	2	54908134	3.76242
iWUE	4	46096756	3.75798
iWUE	4	46111548	3.75798
iWUE	4	46165335	3.75798
iWUE	4	46185353	3.75798
iWUE	5	63455154	3.7526
iWUE	3	3841188	3.75063
iWUE	9	47624706	3.74007
iWUE	5	63695096	3.73947
iWUE	7	63715362	3.73408
iWUE	3	2437657	3.7306
iWUE	1	58575581	3.73045
iWUE	2	61244069	3.7276
iWUE	7	62934816	3.72503
iWUE	9	6626722	3.7158
iWUE	2	61645292	3.71566
iWUE	1	18882138	3.71157
iWUE	5	63478836	3.70975
iWUE	2	60260139	3.70933
iWUE	5	62486242	3.70298
iWUE	1	73046591	3.69908
iWUE	7	63052947	3.69266
iWUE	5	63497073	3.69032
iWUE	1	26691537	3.68771
iWUE	6	53206151	3.68707
iWUE	1	73664833	3.68609
iWUE	6	53205989	3.68547
iWUE	6	53209646	3.68547
iWUE	6	53212768	3.68547
iWUE	1	77766248	3.67784
iWUE	4	65791947	3.67305
iWUE	2	61592257	3.67251
iWUE	2	598788	3.66883
iWUE	5	1947208	3.66786
iWUE	9	6365374	3.66109
iWUE	5	63501810	3.65917
iWUE	5	62814742	3.65874
iWUE	6	53216616	3.65835
iWUE	5	63658467	3.65773
iWUE	7	1891942	3.64382
iWUE	7	63068963	3.64333
iWUE	1	26690538	3.64127
iWUE	3	2648978	3.63991
iWUE	1	12253220	3.63849
iWUE	9	6631214	3.63813
iWUE	4	58186832	3.638
iWUE	9	2041422	3.63644
iWUE	5	2148548	3.63452
iWUE	9	57674861	3.63328
iWUE	5	62150694	3.63278
iWUE	1	14478609	3.631
iWUE	3	62138942	3.62948
iWUE	9	54237018	3.6291
iWUE	5	63613154	3.62714
iWUE	5	63639854	3.62714
iWUE	10	43664904	3.62572
iWUE	1	77816126	3.61798
iWUE	4	4229413	3.60957
iWUE	6	52875522	3.60501
iWUE	1	73643298	3.60151
iWUE	5	63679866	3.60067
iWUE	1	53909417	3.59794
iWUE	2	61643180	3.5866
iWUE	1	73628264	3.58502
iWUE	5	62843855	3.58216
iWUE	6	54489002	3.58005
iWUE	1	73466345	3.57771
iWUE	7	63712273	3.57724
iWUE	2	59341149	3.57417
iWUE	8	2765772	3.5691
iWUE	2	61649608	3.56673
iWUE	9	50245176	3.5643
iWUE	7	63550396	3.55857
iWUE	5	63706564	3.55802
iWUE	5	62756305	3.5574
iWUE	1	77856957	3.55224
iWUE	5	11167473	3.55092
iWUE	1	78815309	3.54695
iWUE	1	73600060	3.54496
iWUE	1	73581501	3.54175
iWUE	8	175219	3.54128
iWUE	3	60937459	3.53358
iWUE	9	53418929	3.53199
iWUE	1	18901672	3.52988
iWUE	1	68490293	3.5262
iWUE	7	606487	3.52534
iWUE	4	12378453	3.5203
iWUE	2	719089	3.51991
iWUE	4	12394274	3.51988
iWUE	8	61812310	3.51836
iWUE	3	10089280	3.51455
iWUE	1	18851068	3.51353
iWUE	1	18247517	3.51104
iWUE	2	76858750	3.50492
iWUE	4	49130287	3.50479
iWUE	6	16679758	3.50028
iWUE	6	16724241	3.50028
iWUE	6	16736946	3.50028
iWUE	6	16767984	3.50028
iWUE	6	16779299	3.50028
iWUE	9	57817300	3.49648
iWUE	2	9823331	3.48907
iWUE	5	12009262	3.48575
iWUE	1	68446546	3.48575
iWUE	4	16599017	3.4853
iWUE	4	16612105	3.4853
iWUE	4	16631660	3.4853
iWUE	4	16653529	3.48428
iWUE	4	49132108	3.48218
iWUE	8	3085438	3.47928
iWUE	10	43699432	3.47894
iWUE	10	43720064	3.47894
iWUE	10	43742388	3.47894
iWUE	1	18913130	3.47821
iWUE	1	18923095	3.47821
iWUE	1	18953353	3.47821
iWUE	10	6217123	3.47219
iWUE	4	8947532	3.46877
iWUE	4	8953018	3.46877
iWUE	4	12410893	3.46657
iWUE	2	6823716	3.46126
iWUE	5	62503158	3.45971
iWUE	5	1821612	3.45714
iWUE	4	6661646	3.45189
iWUE	5	9967374	3.44727
iWUE	7	63034002	3.44688
iWUE	7	63044772	3.44688
iWUE	8	54741041	3.44242
iWUE	9	50351466	3.44175
iWUE	1	18896777	3.44093
iWUE	2	69402830	3.42373
iWUE	4	16584943	3.42221
iWUE	4	8742205	3.42167
iWUE	4	67856027	3.41703
iWUE	1	78832342	3.4114
iWUE	1	51419788	3.41041
iWUE	3	4025515	3.4088
iWUE	1	16929731	3.40862
iWUE	1	67758042	3.40612
iWUE	1	53092360	3.39981
iWUE	4	65830657	3.39802
iWUE	2	716457	3.3941
iWUE	4	48044610	3.39376
iWUE	4	48060473	3.39376
iWUE	10	6223063	3.38926
iWUE	3	59997124	3.38846
iWUE	9	2516964	3.38777
iWUE	2	76778394	3.38738
iWUE	1	58578351	3.38736
iWUE	5	63819172	3.3848
iWUE	8	59828384	3.38328
iWUE	4	6061280	3.3823
iWUE	1	77786183	3.38128
iWUE	9	50812523	3.37991
iWUE	4	65785149	3.37977
iWUE	4	12405106	3.37766
iWUE	5	2198966	3.37763
iWUE	7	63129205	3.3765
iWUE	4	48072036	3.37285
iWUE	4	48077428	3.37285
iWUE	4	48079926	3.37285
iWUE	4	48082860	3.37285
iWUE	4	48084473	3.37285
iWUE	4	48086234	3.37285
iWUE	4	48090904	3.37285
iWUE	5	1364801	3.36567
iWUE	9	50341132	3.35967
iWUE	1	68430158	3.3566
iWUE	1	73303544	3.35576
iWUE	5	624197	3.35378
iWUE	5	63689815	3.35322
iWUE	2	67195275	3.34945
iWUE	4	56416826	3.34861
iWUE	1	14506105	3.34394
iWUE	5	64516561	3.34272
iWUE	7	4514291	3.34099
iWUE	3	71922962	3.33698
iWUE	1	73566305	3.33359
iWUE	3	62043766	3.33269
iWUE	5	63715267	3.32891
iWUE	1	7766875	3.32758
iWUE	3	72208271	3.3262
iWUE	2	716220	3.32162
iWUE	4	12397814	3.31961
iWUE	4	12400119	3.31961
iWUE	3	13440140	3.31953
iWUE	1	68457023	3.31508
iWUE	1	68479785	3.31508
iWUE	5	63816659	3.30977
iWUE	8	2825377	3.30796
iWUE	9	54086072	3.30728
iWUE	1	15754724	3.30555
iWUE	9	50835698	3.30247
iWUE	2	61683559	3.29845
iWUE	1	14474215	3.29706
iWUE	5	11160664	3.29694
iWUE	3	3715462	3.29404
iWUE	1	77781795	3.29337
iWUE	9	50872533	3.29202
iWUE	5	12174994	3.29175
iWUE	1	73659257	3.28492
iWUE	4	62023163	3.2849
iWUE	2	61643268	3.28439
iWUE	2	739826	3.28356
iWUE	5	62017242	3.28274
iWUE	5	5581725	3.2821
iWUE	1	77822971	3.27869
iWUE	1	73278663	3.27778
iWUE	5	9948481	3.27704
iWUE	5	5619134	3.27558
iWUE	5	11904767	3.27429
iWUE	5	11965109	3.27429
iWUE	1	18161316	3.27208
iWUE	4	62434081	3.27176
iWUE	2	61585911	3.27039
iWUE	4	49165751	3.27019
iWUE	2	58897957	3.26957
iWUE	3	3068644	3.26823
iWUE	3	3074267	3.26823
iWUE	1	14471389	3.26307
iWUE	2	6207244	3.25986
iWUE	1	68398889	3.25922
iWUE	5	63729702	3.25869
iWUE	6	53455653	3.25699
iWUE	5	63803739	3.25698
iWUE	2	60295943	3.25547
iWUE	1	51368948	3.2552
iWUE	9	2241905	3.25377
iWUE	1	73461862	3.25271
iWUE	5	63619162	3.25242
iWUE	2	10723775	3.25212
iWUE	2	10748758	3.25212
iWUE	2	10752824	3.25212
iWUE	4	9520030	3.24796
iWUE	2	59921835	3.24478
iWUE	5	7101092	3.24415
iWUE	4	49272485	3.24412
iWUE	5	4038635	3.24292
iWUE	6	17172569	3.24193
iWUE	6	17190637	3.24193
iWUE	6	17205260	3.24193
iWUE	6	17216706	3.24193
iWUE	6	17230643	3.24193
iWUE	6	17251525	3.24193
iWUE	6	17294342	3.24193
iWUE	6	17324036	3.24193
iWUE	6	17383669	3.24193
iWUE	6	17492273	3.24193
iWUE	6	17606837	3.24193
iWUE	1	73654644	3.241
iWUE	8	3517880	3.23784
iWUE	9	52928823	3.23733
iWUE	1	73227807	3.23422
iWUE	4	63240985	3.23295
iWUE	2	64745649	3.23206
iWUE	6	53120653	3.22966
iWUE	5	63396220	3.22932
iWUE	10	48656712	3.22705
iWUE	4	2784714	3.22676
iWUE	6	56557650	3.22636
iWUE	3	4056776	3.22342
iWUE	4	2761628	3.22283
iWUE	6	57761784	3.22224
iWUE	9	56523718	3.22007
iWUE	10	60428343	3.21856
iWUE	5	11118136	3.21826
iWUE	5	11131150	3.21826
iWUE	4	64584634	3.21655
iWUE	8	3575063	3.21648
iWUE	5	69596754	3.21492
iWUE	1	68451576	3.21441
iWUE	1	73246021	3.21329
iWUE	1	73255960	3.21329
iWUE	5	63759597	3.21195
iWUE	2	59423630	3.21129
iWUE	3	62141741	3.20931
iWUE	4	49280843	3.2075
iWUE	5	63532509	3.20698
iWUE	9	56559452	3.20618
iWUE	9	6578144	3.20598
iWUE	5	63819794	3.20492
iWUE	2	74254967	3.2016
iWUE	2	61691326	3.20137
iWUE	3	64202650	3.20098
iWUE	9	57855176	3.19911
iWUE	10	51521341	3.19764
iWUE	5	9814430	3.19752
iWUE	1	73712153	3.19676
iWUE	9	50327124	3.19625
SD (2016 model)	5	71740225	6.05456
SD (2016 model)	5	60710321	5.56131
SD (2016 model)	9	45317956	5.55216
SD (2016 model)	5	66595588	5.55017
SD (2016 model)	5	71840258	5.5055
SD (2016 model)	3	72130836	5.35674
SD (2016 model)	6	59814333	4.92206
SD (2016 model)	3	66707181	4.91503
SD (2016 model)	3	66707175	4.80191
SD (2016 model)	2	62233265	4.75671
SD (2016 model)	9	45319148	4.73172
SD (2016 model)	3	60012050	4.68866
SD (2016 model)	5	60720514	4.68572
SD (2016 model)	5	60729175	4.68572
SD (2016 model)	5	60734173	4.68572
SD (2016 model)	5	60739941	4.68572
SD (2016 model)	5	60768021	4.68572
SD (2016 model)	5	60779466	4.68572
SD (2016 model)	2	57548416	4.66855
SD (2016 model)	5	66231065	4.66616
SD (2016 model)	2	65729365	4.59733
SD (2016 model)	5	71593365	4.52541
SD (2016 model)	3	68335267	4.52366
SD (2016 model)	4	3989587	4.50824
SD (2016 model)	9	58051753	4.48123
SD (2016 model)	2	57542512	4.47784
SD (2016 model)	1	25878726	4.45922
SD (2016 model)	3	66687731	4.42518
SD (2016 model)	9	56485995	4.41787
SD (2016 model)	3	66685231	4.41187
SD (2016 model)	5	71583610	4.39641
SD (2016 model)	3	66691762	4.38051
SD (2016 model)	9	58778151	4.37977
SD (2016 model)	2	69328726	4.37572
SD (2016 model)	5	60675019	4.35348
SD (2016 model)	5	60692618	4.35348
SD (2016 model)	3	30243847	4.35035
SD (2016 model)	9	57736943	4.30295
SD (2016 model)	9	57743266	4.30295
SD (2016 model)	3	70050397	4.28008
SD (2016 model)	3	70074373	4.28008
SD (2016 model)	3	70080694	4.28008
SD (2016 model)	7	5789189	4.27561
SD (2016 model)	3	68047060	4.23831
SD (2016 model)	5	71549673	4.23786
SD (2016 model)	4	56375004	4.22628
SD (2016 model)	2	68212063	4.21325
SD (2016 model)	2	61246636	4.20758
SD (2016 model)	9	57848260	4.20208
SD (2016 model)	3	70060827	4.17625
SD (2016 model)	2	4899952	4.16217
SD (2016 model)	5	3722614	4.1414
SD (2016 model)	2	64230584	4.13875
SD (2016 model)	7	2078173	4.11796
SD (2016 model)	2	5448829	4.11585
SD (2016 model)	5	12004204	4.10735
SD (2016 model)	5	12010927	4.10735
SD (2016 model)	7	5634146	4.10252
SD (2016 model)	7	5661913	4.08888
SD (2016 model)	9	56523718	4.08722
SD (2016 model)	9	57671384	4.07294
SD (2016 model)	9	52714598	4.07185
SD (2016 model)	3	70097809	4.06648
SD (2016 model)	3	72129489	4.06574
SD (2016 model)	5	1412682	4.0599
SD (2016 model)	8	53653448	4.0579
SD (2016 model)	8	53654860	4.0579
SD (2016 model)	8	53660488	4.0579
SD (2016 model)	8	53667842	4.0579
SD (2016 model)	1	60135900	4.0557
SD (2016 model)	1	224450	4.04941
SD (2016 model)	3	30325458	4.04271
SD (2016 model)	4	67897276	4.00292
SD (2016 model)	6	15106544	4.00257
SD (2016 model)	7	5743309	4.00187
SD (2016 model)	3	72131813	3.99002
SD (2016 model)	3	68043680	3.98928
SD (2016 model)	4	9829608	3.98017
SD (2016 model)	9	59339525	3.9651
SD (2016 model)	9	57941139	3.95959
SD (2016 model)	5	71580586	3.95144
SD (2016 model)	9	57841153	3.94968
SD (2016 model)	3	19355350	3.939
SD (2016 model)	5	11997722	3.93477
SD (2016 model)	9	57658215	3.93406
SD (2016 model)	5	6992019	3.93321
SD (2016 model)	9	56485645	3.9301
SD (2016 model)	9	59172373	3.92534
SD (2016 model)	2	69328978	3.9225
SD (2016 model)	2	69317736	3.92086
SD (2016 model)	9	56336128	3.92069
SD (2016 model)	5	71580530	3.91637
SD (2016 model)	8	53679113	3.90984
SD (2016 model)	7	5778274	3.90649
SD (2016 model)	8	53646458	3.90628
SD (2016 model)	2	18040960	3.90551
SD (2016 model)	2	69297612	3.90544
SD (2016 model)	9	57914426	3.89947
SD (2016 model)	10	54272237	3.89727
SD (2016 model)	5	66574100	3.89533
SD (2016 model)	9	45338788	3.89531
SD (2016 model)	8	53634322	3.89415
SD (2016 model)	7	1994426	3.88022
SD (2016 model)	5	71836371	3.87097
SD (2016 model)	6	2795188	3.86361
SD (2016 model)	2	57543223	3.8575
SD (2016 model)	4	8018144	3.85579
SD (2016 model)	5	71596046	3.84715
SD (2016 model)	3	68642147	3.84018
SD (2016 model)	3	9375585	3.83174
SD (2016 model)	8	9289349	3.82977
SD (2016 model)	10	52226515	3.82699
SD (2016 model)	7	3000755	3.82182
SD (2016 model)	3	30350442	3.82178
SD (2016 model)	3	30385792	3.82178
SD (2016 model)	3	30424923	3.82178
SD (2016 model)	3	30468670	3.82178
SD (2016 model)	3	30514490	3.82178
SD (2016 model)	1	25944747	3.819
SD (2016 model)	9	56505497	3.81866
SD (2016 model)	5	3514159	3.81358
SD (2016 model)	9	56557921	3.80885
SD (2016 model)	3	73010701	3.80476
SD (2016 model)	3	66685329	3.79766
SD (2016 model)	4	67906741	3.79734
SD (2016 model)	1	71636970	3.7931
SD (2016 model)	6	15129514	3.79144
SD (2016 model)	6	15168910	3.79144
SD (2016 model)	5	69919859	3.78121
SD (2016 model)	7	2098191	3.78088
SD (2016 model)	7	5570470	3.7783
SD (2016 model)	6	2790006	3.7765
SD (2016 model)	6	2805633	3.7765
SD (2016 model)	6	2810089	3.7765
SD (2016 model)	6	2812746	3.7765
SD (2016 model)	9	49414540	3.77612
SD (2016 model)	5	12159643	3.77587
SD (2016 model)	6	2867358	3.77458
SD (2016 model)	3	60152188	3.75887
SD (2016 model)	1	368813	3.75825
SD (2016 model)	1	19698977	3.75819
SD (2016 model)	1	361363	3.75441
SD (2016 model)	1	14540294	3.75141
SD (2016 model)	7	58661269	3.74926
SD (2016 model)	2	65727060	3.74712
SD (2016 model)	3	70096211	3.74529
SD (2016 model)	8	53642651	3.73832
SD (2016 model)	5	7003653	3.73797
SD (2016 model)	3	7873880	3.73778
SD (2016 model)	8	62374378	3.73177
SD (2016 model)	1	17237282	3.72924
SD (2016 model)	2	69304639	3.72894
SD (2016 model)	3	68263629	3.72538
SD (2016 model)	5	60727724	3.72114
SD (2016 model)	5	71582154	3.71925
SD (2016 model)	9	6369894	3.71264
SD (2016 model)	6	15105439	3.70188
SD (2016 model)	5	71678903	3.69575
SD (2016 model)	2	7649571	3.69307
SD (2016 model)	5	12018562	3.68469
SD (2016 model)	5	12024118	3.68469
SD (2016 model)	5	12029913	3.68469
SD (2016 model)	9	45341765	3.67666
SD (2016 model)	7	2097733	3.67625
SD (2016 model)	2	18002732	3.67489
SD (2016 model)	7	5704731	3.67338
SD (2016 model)	1	236959	3.67027
SD (2016 model)	3	72126091	3.66947
SD (2016 model)	2	65634627	3.66819
SD (2016 model)	9	57844158	3.66294
SD (2016 model)	4	53923144	3.65622
SD (2016 model)	6	59808084	3.65102
SD (2016 model)	2	62234690	3.64855
SD (2016 model)	1	228104	3.64591
SD (2016 model)	6	59855123	3.64435
SD (2016 model)	5	6192559	3.64398
SD (2016 model)	3	15775830	3.63844
SD (2016 model)	2	18040881	3.62568
SD (2016 model)	9	57659215	3.6254
SD (2016 model)	6	38735464	3.62519
SD (2016 model)	3	73007889	3.62348
SD (2016 model)	2	7656720	3.61648
[truncated: 2,542 more rows]

## Sheet: Table S4
Supplemental table S4. Genes within linkage disequilibrium of the top 0.1% SNPs identified through GWAS for each trait
Trait	Gene	Chromosome		Abereviations:
SD (2016 model)	Sobic.001G000100	1		SD	Stomatal density
SD (2016 model)	Sobic.001G000200	1		gs	Stomatal conductance
SD (2016 model)	Sobic.001G000300	1		AN	Photosynthesis
SD (2016 model)	Sobic.001G000400	1		ci/ca	Ratio of intracelluar to ambient CO2
SD (2016 model)	Sobic.001G000501	1		iWUE	Intrinisc water use efficiency
SD (2016 model)	Sobic.001G000700	1		SLA	Specific Leaf Area
SD (2016 model)	Sobic.001G000800	1
SD (2016 model)	Sobic.001G000900	1
SD (2016 model)	Sobic.001G001000	1
SD (2016 model)	Sobic.001G001066	1
SD (2016 model)	Sobic.001G001132	1
SD (2016 model)	Sobic.001G001200	1
SD (2016 model)	Sobic.001G001300	1
SD (2016 model)	Sobic.001G001400	1
SD (2016 model)	Sobic.001G001700	1
SD (2016 model)	Sobic.001G001800	1
SD (2016 model)	Sobic.001G001900	1
SD (2016 model)	Sobic.001G002000	1
SD (2016 model)	Sobic.001G002050	1
SD (2016 model)	Sobic.001G002100	1
SD (2016 model)	Sobic.001G002200	1
SD (2016 model)	Sobic.001G002300	1
SD (2016 model)	Sobic.001G002400	1
SD (2016 model)	Sobic.001G002500	1
SD (2016 model)	Sobic.001G002600	1
SD (2016 model)	Sobic.001G002650	1
SD (2016 model)	Sobic.001G002700	1
SD (2016 model)	Sobic.001G002800	1
SD (2016 model)	Sobic.001G003700	1
SD (2016 model)	Sobic.001G003900	1
SD (2016 model)	Sobic.001G004000	1
SD (2016 model)	Sobic.001G004100	1
SD (2016 model)	Sobic.001G004200	1
SD (2016 model)	Sobic.001G004300	1
SD (2016 model)	Sobic.001G004400	1
SD (2016 model)	Sobic.001G117800	1
SD (2016 model)	Sobic.001G117900	1
SD (2016 model)	Sobic.001G118000	1
SD (2016 model)	Sobic.001G118050	1
SD (2016 model)	Sobic.001G118100	1
SD (2016 model)	Sobic.001G118200	1
SD (2016 model)	Sobic.001G162100	1
SD (2016 model)	Sobic.001G172800	1
SD (2016 model)	Sobic.001G172900	1
SD (2016 model)	Sobic.001G173000	1
SD (2016 model)	Sobic.001G173100	1
SD (2016 model)	Sobic.001G173150	1
SD (2016 model)	Sobic.001G173201	1
SD (2016 model)	Sobic.001G173251	1
SD (2016 model)	Sobic.001G208401	1
SD (2016 model)	Sobic.001G217200	1
SD (2016 model)	Sobic.001G246200	1
SD (2016 model)	Sobic.001G246300	1
SD (2016 model)	Sobic.001G246400	1
SD (2016 model)	Sobic.001G246500	1
SD (2016 model)	Sobic.001G246600	1
SD (2016 model)	Sobic.001G246650	1
SD (2016 model)	Sobic.001G246700	1
SD (2016 model)	Sobic.001G246800	1
SD (2016 model)	Sobic.001G246900	1
SD (2016 model)	Sobic.001G247000	1
SD (2016 model)	Sobic.001G247101	1
SD (2016 model)	Sobic.001G247600	1
SD (2016 model)	Sobic.001G247700	1
SD (2016 model)	Sobic.001G247800	1
SD (2016 model)	Sobic.001G247900	1
SD (2016 model)	Sobic.001G248000	1
SD (2016 model)	Sobic.001G248100	1
SD (2016 model)	Sobic.001G248200	1
SD (2016 model)	Sobic.001G248300	1
SD (2016 model)	Sobic.001G248400	1
SD (2016 model)	Sobic.001G248500	1
SD (2016 model)	Sobic.001G313600	1
SD (2016 model)	Sobic.001G313700	1
SD (2016 model)	Sobic.001G313800	1
SD (2016 model)	Sobic.001G313900	1
SD (2016 model)	Sobic.001G314000	1
SD (2016 model)	Sobic.001G438100	1
SD (2016 model)	Sobic.001G467800	1
SD (2016 model)	Sobic.001G000100	1
SD (2016 model)	Sobic.001G000200	1
SD (2016 model)	Sobic.001G000300	1
SD (2016 model)	Sobic.001G000400	1
SD (2016 model)	Sobic.001G000501	1
SD (2016 model)	Sobic.001G000700	1
SD (2016 model)	Sobic.001G000800	1
SD (2016 model)	Sobic.001G000900	1
SD (2016 model)	Sobic.001G001000	1
SD (2016 model)	Sobic.001G001066	1
SD (2016 model)	Sobic.001G001132	1
SD (2016 model)	Sobic.001G001200	1
SD (2016 model)	Sobic.001G001300	1
SD (2016 model)	Sobic.001G001400	1
SD (2016 model)	Sobic.001G001700	1
SD (2016 model)	Sobic.001G001800	1
SD (2016 model)	Sobic.001G001900	1
SD (2016 model)	Sobic.001G002000	1
SD (2016 model)	Sobic.001G002050	1
SD (2016 model)	Sobic.001G002100	1
SD (2016 model)	Sobic.001G002200	1
SD (2016 model)	Sobic.001G002300	1
SD (2016 model)	Sobic.001G002400	1
SD (2016 model)	Sobic.001G002500	1
SD (2016 model)	Sobic.001G002600	1
SD (2016 model)	Sobic.001G002650	1
SD (2016 model)	Sobic.001G002700	1
SD (2016 model)	Sobic.001G003700	1
SD (2016 model)	Sobic.001G003900	1
SD (2016 model)	Sobic.001G004000	1
SD (2016 model)	Sobic.001G004100	1
SD (2016 model)	Sobic.001G004200	1
SD (2016 model)	Sobic.001G004300	1
SD (2016 model)	Sobic.001G117701	1
SD (2016 model)	Sobic.001G117800	1
SD (2016 model)	Sobic.001G117900	1
SD (2016 model)	Sobic.001G118000	1
SD (2016 model)	Sobic.001G118050	1
SD (2016 model)	Sobic.001G118100	1
SD (2016 model)	Sobic.001G172800	1
SD (2016 model)	Sobic.001G172900	1
SD (2016 model)	Sobic.001G173000	1
SD (2016 model)	Sobic.001G173100	1
SD (2016 model)	Sobic.001G173201	1
SD (2016 model)	Sobic.001G173251	1
SD (2016 model)	Sobic.001G192400	1
SD (2016 model)	Sobic.001G208300	1
SD (2016 model)	Sobic.001G217200	1
SD (2016 model)	Sobic.001G246200	1
SD (2016 model)	Sobic.001G246300	1
SD (2016 model)	Sobic.001G246400	1
SD (2016 model)	Sobic.001G246500	1
SD (2016 model)	Sobic.001G246600	1
SD (2016 model)	Sobic.001G246650	1
SD (2016 model)	Sobic.001G246700	1
SD (2016 model)	Sobic.001G246800	1
SD (2016 model)	Sobic.001G246900	1
SD (2016 model)	Sobic.001G247000	1
SD (2016 model)	Sobic.001G247600	1
SD (2016 model)	Sobic.001G247700	1
SD (2016 model)	Sobic.001G247800	1
SD (2016 model)	Sobic.001G247900	1
SD (2016 model)	Sobic.001G248000	1
SD (2016 model)	Sobic.001G248100	1
SD (2016 model)	Sobic.001G248200	1
SD (2016 model)	Sobic.001G248300	1
SD (2016 model)	Sobic.001G248400	1
SD (2016 model)	Sobic.001G248500	1
SD (2016 model)	Sobic.001G313500	1
SD (2016 model)	Sobic.001G313600	1
SD (2016 model)	Sobic.001G313700	1
SD (2016 model)	Sobic.001G313800	1
SD (2016 model)	Sobic.001G313900	1
SD (2016 model)	Sobic.001G314000	1
SD (2016 model)	Sobic.001G384100	1
SD (2016 model)	Sobic.001G438100	1
SD (2016 model)	Sobic.001G467800	1
SD (2016 model)	Sobic.002G011300	2
SD (2016 model)	Sobic.002G051700	2
SD (2016 model)	Sobic.002G056200	2
SD (2016 model)	Sobic.002G056300	2
SD (2016 model)	Sobic.002G063700	2
SD (2016 model)	Sobic.002G073700	2
SD (2016 model)	Sobic.002G129000	2
SD (2016 model)	Sobic.002G129100	2
SD (2016 model)	Sobic.002G129200	2
SD (2016 model)	Sobic.002G189300	2
SD (2016 model)	Sobic.002G189350	2
SD (2016 model)	Sobic.002G220800	2
SD (2016 model)	Sobic.002G220900	2
SD (2016 model)	Sobic.002G221000	2
SD (2016 model)	Sobic.002G250200	2
SD (2016 model)	Sobic.002G253900	2
SD (2016 model)	Sobic.002G254000	2
SD (2016 model)	Sobic.002G254100	2
SD (2016 model)	Sobic.002G258500	2
SD (2016 model)	Sobic.002G258600	2
SD (2016 model)	Sobic.002G258700	2
SD (2016 model)	Sobic.002G258800	2
SD (2016 model)	Sobic.002G258900	2
SD (2016 model)	Sobic.002G259000	2
SD (2016 model)	Sobic.002G259100	2
SD (2016 model)	Sobic.002G259200	2
SD (2016 model)	Sobic.002G259301	2
SD (2016 model)	Sobic.002G272900	2
SD (2016 model)	Sobic.002G273000	2
SD (2016 model)	Sobic.002G273100	2
SD (2016 model)	Sobic.002G273200	2
SD (2016 model)	Sobic.002G273300	2
SD (2016 model)	Sobic.002G273400	2
SD (2016 model)	Sobic.002G275500	2
SD (2016 model)	Sobic.002G275600	2
SD (2016 model)	Sobic.002G275700	2
SD (2016 model)	Sobic.002G275800	2
SD (2016 model)	Sobic.002G275900	2
SD (2016 model)	Sobic.002G276000	2
SD (2016 model)	Sobic.002G276100	2
SD (2016 model)	Sobic.002G276400	2
SD (2016 model)	Sobic.002G320800	2
SD (2016 model)	Sobic.002G320900	2
SD (2016 model)	Sobic.002G321000	2
SD (2016 model)	Sobic.002G321100	2
SD (2016 model)	Sobic.002G321200	2
SD (2016 model)	Sobic.002G321300	2
SD (2016 model)	Sobic.002G321400	2
SD (2016 model)	Sobic.002G329700	2
SD (2016 model)	Sobic.002G335600	2
SD (2016 model)	Sobic.002G335700	2
SD (2016 model)	Sobic.002G011200	2
SD (2016 model)	Sobic.002G011300	2
SD (2016 model)	Sobic.002G051600	2
SD (2016 model)	Sobic.002G056200	2
SD (2016 model)	Sobic.002G073700	2
SD (2016 model)	Sobic.002G128900	2
SD (2016 model)	Sobic.002G129000	2
SD (2016 model)	Sobic.002G129100	2
SD (2016 model)	Sobic.002G129200	2
SD (2016 model)	Sobic.002G189100	2
SD (2016 model)	Sobic.002G189300	2
SD (2016 model)	Sobic.002G189350	2
SD (2016 model)	Sobic.002G189400	2
SD (2016 model)	Sobic.002G220800	2
SD (2016 model)	Sobic.002G220900	2
SD (2016 model)	Sobic.002G221000	2
SD (2016 model)	Sobic.002G250100	2
SD (2016 model)	Sobic.002G250200	2
SD (2016 model)	Sobic.002G253800	2
SD (2016 model)	Sobic.002G253900	2
SD (2016 model)	Sobic.002G254000	2
SD (2016 model)	Sobic.002G254100	2
SD (2016 model)	Sobic.002G258400	2
SD (2016 model)	Sobic.002G258500	2
SD (2016 model)	Sobic.002G258600	2
SD (2016 model)	Sobic.002G258700	2
SD (2016 model)	Sobic.002G258800	2
SD (2016 model)	Sobic.002G258900	2
SD (2016 model)	Sobic.002G259000	2
SD (2016 model)	Sobic.002G259100	2
SD (2016 model)	Sobic.002G259200	2
SD (2016 model)	Sobic.002G272900	2
SD (2016 model)	Sobic.002G273000	2
SD (2016 model)	Sobic.002G273100	2
SD (2016 model)	Sobic.002G273200	2
SD (2016 model)	Sobic.002G273300	2
SD (2016 model)	Sobic.002G275500	2
SD (2016 model)	Sobic.002G275600	2
SD (2016 model)	Sobic.002G275700	2
SD (2016 model)	Sobic.002G275800	2
SD (2016 model)	Sobic.002G275900	2
SD (2016 model)	Sobic.002G276000	2
SD (2016 model)	Sobic.002G276100	2
SD (2016 model)	Sobic.002G320700	2
SD (2016 model)	Sobic.002G320800	2
SD (2016 model)	Sobic.002G320900	2
SD (2016 model)	Sobic.002G321000	2
SD (2016 model)	Sobic.002G321100	2
SD (2016 model)	Sobic.002G321200	2
SD (2016 model)	Sobic.002G321300	2
SD (2016 model)	Sobic.002G321400	2
SD (2016 model)	Sobic.002G329700	2
SD (2016 model)	Sobic.002G335400	2
SD (2016 model)	Sobic.002G335600	2
SD (2016 model)	Sobic.002G335700	2
SD (2016 model)	Sobic.003G096400	3
SD (2016 model)	Sobic.003G096500	3
SD (2016 model)	Sobic.003G096600	3
SD (2016 model)	Sobic.003G096750	3
SD (2016 model)	Sobic.003G104700	3
SD (2016 model)	Sobic.003G104800	3
SD (2016 model)	Sobic.003G104900	3
SD (2016 model)	Sobic.003G107200	3
SD (2016 model)	Sobic.003G125701	3
SD (2016 model)	Sobic.003G132050	3
SD (2016 model)	Sobic.003G132100	3
SD (2016 model)	Sobic.003G132200	3
SD (2016 model)	Sobic.003G132300	3
SD (2016 model)	Sobic.003G149600	3
SD (2016 model)	Sobic.003G161500	3
SD (2016 model)	Sobic.003G161600	3
SD (2016 model)	Sobic.003G161700	3
SD (2016 model)	Sobic.003G161800	3
SD (2016 model)	Sobic.003G161900	3
SD (2016 model)	Sobic.003G161950	3
SD (2016 model)	Sobic.003G162000	3
SD (2016 model)	Sobic.003G162100	3
SD (2016 model)	Sobic.003G162200	3
SD (2016 model)	Sobic.003G169966	3
SD (2016 model)	Sobic.003G170032	3
SD (2016 model)	Sobic.003G170100	3
SD (2016 model)	Sobic.003G170200	3
SD (2016 model)	Sobic.003G170300	3
SD (2016 model)	Sobic.003G170333	3
SD (2016 model)	Sobic.003G234101	3
SD (2016 model)	Sobic.003G262200	3
SD (2016 model)	Sobic.003G263400	3
SD (2016 model)	Sobic.003G263500	3
SD (2016 model)	Sobic.003G264600	3
SD (2016 model)	Sobic.003G264700	3
SD (2016 model)	Sobic.003G326900	3
SD (2016 model)	Sobic.003G327000	3
SD (2016 model)	Sobic.003G327100	3
SD (2016 model)	Sobic.003G327200	3
SD (2016 model)	Sobic.003G327300	3
SD (2016 model)	Sobic.003G345900	3
SD (2016 model)	Sobic.003G346100	3
SD (2016 model)	Sobic.003G346200	3
SD (2016 model)	Sobic.003G346400	3
SD (2016 model)	Sobic.003G347400	3
SD (2016 model)	Sobic.003G347440	3
SD (2016 model)	Sobic.003G347480	3
SD (2016 model)	Sobic.003G347520	3
SD (2016 model)	Sobic.003G347560	3
SD (2016 model)	Sobic.003G347680	3
SD (2016 model)	Sobic.003G347800	3
SD (2016 model)	Sobic.003G363000	3
SD (2016 model)	Sobic.003G363100	3
SD (2016 model)	Sobic.003G363200	3
SD (2016 model)	Sobic.003G363300	3
SD (2016 model)	Sobic.003G367100	3
SD (2016 model)	Sobic.003G369800	3
SD (2016 model)	Sobic.003G369900	3
SD (2016 model)	Sobic.003G370000	3
SD (2016 model)	Sobic.003G370100	3
SD (2016 model)	Sobic.003G370200	3
SD (2016 model)	Sobic.003G374600	3
SD (2016 model)	Sobic.003G374700	3
SD (2016 model)	Sobic.003G376200	3
SD (2016 model)	Sobic.003G376400	3
SD (2016 model)	Sobic.003G376500	3
SD (2016 model)	Sobic.003G376600	3
SD (2016 model)	Sobic.003G389400	3
SD (2016 model)	Sobic.003G389500	3
SD (2016 model)	Sobic.003G389601	3
SD (2016 model)	Sobic.003G391400	3
SD (2016 model)	Sobic.003G391500	3
SD (2016 model)	Sobic.003G391600	3
SD (2016 model)	Sobic.003G391700	3
SD (2016 model)	Sobic.003G391800	3
SD (2016 model)	Sobic.003G395500	3
SD (2016 model)	Sobic.003G420100	3
SD (2016 model)	Sobic.003G425900	3
SD (2016 model)	Sobic.003G090400	3
SD (2016 model)	Sobic.003G096300	3
SD (2016 model)	Sobic.003G096400	3
SD (2016 model)	Sobic.003G096500	3
SD (2016 model)	Sobic.003G096600	3
SD (2016 model)	Sobic.003G104700	3
SD (2016 model)	Sobic.003G104800	3
SD (2016 model)	Sobic.003G104900	3
SD (2016 model)	Sobic.003G125650	3
SD (2016 model)	Sobic.003G132050	3
SD (2016 model)	Sobic.003G132100	3
SD (2016 model)	Sobic.003G132200	3
SD (2016 model)	Sobic.003G132300	3
SD (2016 model)	Sobic.003G149500	3
SD (2016 model)	Sobic.003G161400	3
SD (2016 model)	Sobic.003G161500	3
SD (2016 model)	Sobic.003G161600	3
SD (2016 model)	Sobic.003G161700	3
SD (2016 model)	Sobic.003G161800	3
SD (2016 model)	Sobic.003G161900	3
SD (2016 model)	Sobic.003G161950	3
SD (2016 model)	Sobic.003G162000	3
SD (2016 model)	Sobic.003G162100	3
SD (2016 model)	Sobic.003G162200	3
SD (2016 model)	Sobic.003G169966	3
SD (2016 model)	Sobic.003G170032	3
SD (2016 model)	Sobic.003G170100	3
SD (2016 model)	Sobic.003G170200	3
SD (2016 model)	Sobic.003G170300	3
SD (2016 model)	Sobic.003G170333	3
SD (2016 model)	Sobic.003G234000	3
SD (2016 model)	Sobic.003G262100	3
SD (2016 model)	Sobic.003G262200	3
SD (2016 model)	Sobic.003G263400	3
SD (2016 model)	Sobic.003G263450	3
SD (2016 model)	Sobic.003G264500	3
SD (2016 model)	Sobic.003G264700	3
SD (2016 model)	Sobic.003G326800	3
SD (2016 model)	Sobic.003G326900	3
SD (2016 model)	Sobic.003G327000	3
SD (2016 model)	Sobic.003G327100	3
SD (2016 model)	Sobic.003G327200	3
SD (2016 model)	Sobic.003G327300	3
SD (2016 model)	Sobic.003G345700	3
SD (2016 model)	Sobic.003G345900	3
SD (2016 model)	Sobic.003G346000	3
SD (2016 model)	Sobic.003G346100	3
SD (2016 model)	Sobic.003G346200	3
SD (2016 model)	Sobic.003G346400	3
SD (2016 model)	Sobic.003G347400	3
SD (2016 model)	Sobic.003G347440	3
SD (2016 model)	Sobic.003G347480	3
SD (2016 model)	Sobic.003G347520	3
SD (2016 model)	Sobic.003G347560	3
SD (2016 model)	Sobic.003G347680	3
SD (2016 model)	Sobic.003G347800	3
SD (2016 model)	Sobic.003G362900	3
SD (2016 model)	Sobic.003G363100	3
SD (2016 model)	Sobic.003G367100	3
SD (2016 model)	Sobic.003G369700	3
SD (2016 model)	Sobic.003G369800	3
SD (2016 model)	Sobic.003G369900	3
SD (2016 model)	Sobic.003G370000	3
SD (2016 model)	Sobic.003G370100	3
SD (2016 model)	Sobic.003G370200	3
SD (2016 model)	Sobic.003G373600	3
SD (2016 model)	Sobic.003G374400	3
SD (2016 model)	Sobic.003G374500	3
SD (2016 model)	Sobic.003G374600	3
SD (2016 model)	Sobic.003G376100	3
SD (2016 model)	Sobic.003G376200	3
SD (2016 model)	Sobic.003G376400	3
SD (2016 model)	Sobic.003G376500	3
SD (2016 model)	Sobic.003G376600	3
SD (2016 model)	Sobic.003G389200	3
SD (2016 model)	Sobic.003G389300	3
SD (2016 model)	Sobic.003G389400	3
SD (2016 model)	Sobic.003G389500	3
SD (2016 model)	Sobic.003G389601	3
SD (2016 model)	Sobic.003G391400	3
SD (2016 model)	Sobic.003G391500	3
SD (2016 model)	Sobic.003G391600	3
SD (2016 model)	Sobic.003G391700	3
SD (2016 model)	Sobic.003G391800	3
SD (2016 model)	Sobic.003G395400	3
SD (2016 model)	Sobic.003G425850	3
SD (2016 model)	Sobic.004G011800	4
SD (2016 model)	Sobic.004G011900	4
SD (2016 model)	Sobic.004G049500	4
SD (2016 model)	Sobic.004G049600	4
SD (2016 model)	Sobic.004G049700	4
SD (2016 model)	Sobic.004G049800	4
SD (2016 model)	Sobic.004G083401	4
SD (2016 model)	Sobic.004G093700	4
SD (2016 model)	Sobic.004G104300	4
SD (2016 model)	Sobic.004G118800	4
SD (2016 model)	Sobic.004G118900	4
SD (2016 model)	Sobic.004G119000	4
SD (2016 model)	Sobic.004G119100	4
SD (2016 model)	Sobic.004G119200	4
SD (2016 model)	Sobic.004G119300	4
SD (2016 model)	Sobic.004G119400	4
SD (2016 model)	Sobic.004G119500	4
SD (2016 model)	Sobic.004G119600	4
SD (2016 model)	Sobic.004G119700	4
SD (2016 model)	Sobic.004G119800	4
SD (2016 model)	Sobic.004G119900	4
SD (2016 model)	Sobic.004G186000	4
SD (2016 model)	Sobic.004G186100	4
SD (2016 model)	Sobic.004G186200	4
SD (2016 model)	Sobic.004G186300	4
SD (2016 model)	Sobic.004G207733	4
SD (2016 model)	Sobic.004G207766	4
SD (2016 model)	Sobic.004G207800	4
SD (2016 model)	Sobic.004G207900	4
SD (2016 model)	Sobic.004G208000	4
SD (2016 model)	Sobic.004G210101	4
SD (2016 model)	Sobic.004G210200	4
SD (2016 model)	Sobic.004G210300	4
SD (2016 model)	Sobic.004G210400	4
SD (2016 model)	Sobic.004G210500	4
SD (2016 model)	Sobic.004G210601	4
SD (2016 model)	Sobic.004G218800	4
SD (2016 model)	Sobic.004G218900	4
SD (2016 model)	Sobic.004G219800	4
SD (2016 model)	Sobic.004G223100	4
SD (2016 model)	Sobic.004G223300	4
SD (2016 model)	Sobic.004G223350	4
SD (2016 model)	Sobic.004G223400	4
SD (2016 model)	Sobic.004G350000	4
SD (2016 model)	Sobic.004G350100	4
SD (2016 model)	Sobic.004G350200	4
SD (2016 model)	Sobic.004G350300	4
SD (2016 model)	Sobic.004G350400	4
SD (2016 model)	Sobic.004G049600	4
SD (2016 model)	Sobic.004G049700	4
SD (2016 model)	Sobic.004G083401	4
SD (2016 model)	Sobic.004G093600	4
SD (2016 model)	Sobic.004G104300	4
SD (2016 model)	Sobic.004G118800	4
SD (2016 model)	Sobic.004G118900	4
SD (2016 model)	Sobic.004G119000	4
SD (2016 model)	Sobic.004G119100	4
SD (2016 model)	Sobic.004G119200	4
SD (2016 model)	Sobic.004G119300	4
SD (2016 model)	Sobic.004G119400	4
SD (2016 model)	Sobic.004G119500	4
SD (2016 model)	Sobic.004G119600	4
SD (2016 model)	Sobic.004G119700	4
SD (2016 model)	Sobic.004G119800	4
SD (2016 model)	Sobic.004G119900	4
SD (2016 model)	Sobic.004G185900	4
SD (2016 model)	Sobic.004G186000	4
SD (2016 model)	Sobic.004G186100	4
SD (2016 model)	Sobic.004G186200	4
SD (2016 model)	Sobic.004G186300	4
SD (2016 model)	Sobic.004G187100	4
SD (2016 model)	Sobic.004G207700	4
SD (2016 model)	Sobic.004G207733	4
SD (2016 model)	Sobic.004G207766	4
SD (2016 model)	Sobic.004G207800	4
SD (2016 model)	Sobic.004G207900	4
SD (2016 model)	Sobic.004G210000	4
SD (2016 model)	Sobic.004G210101	4
SD (2016 model)	Sobic.004G210200	4
SD (2016 model)	Sobic.004G210300	4
SD (2016 model)	Sobic.004G210400	4
SD (2016 model)	Sobic.004G210500	4
SD (2016 model)	Sobic.004G210601	4
SD (2016 model)	Sobic.004G218700	4
SD (2016 model)	Sobic.004G218800	4
SD (2016 model)	Sobic.004G219800	4
SD (2016 model)	Sobic.004G223100	4
SD (2016 model)	Sobic.004G223300	4
SD (2016 model)	Sobic.004G223350	4
SD (2016 model)	Sobic.004G223400	4
SD (2016 model)	Sobic.004G350000	4
SD (2016 model)	Sobic.004G350100	4
SD (2016 model)	Sobic.004G350200	4
SD (2016 model)	Sobic.004G350300	4
SD (2016 model)	Sobic.005G014950	5
SD (2016 model)	Sobic.005G040400	5
SD (2016 model)	Sobic.005G040500	5
SD (2016 model)	Sobic.005G060200	5
SD (2016 model)	Sobic.005G060300	5
SD (2016 model)	Sobic.005G064100	5
SD (2016 model)	Sobic.005G086200	5
SD (2016 model)	Sobic.005G086250	5
SD (2016 model)	Sobic.005G086300	5
SD (2016 model)	Sobic.005G086400	5
SD (2016 model)	Sobic.005G086500	5
SD (2016 model)	Sobic.005G086600	5
SD (2016 model)	Sobic.005G086650	5
SD (2016 model)	Sobic.005G086700	5
SD (2016 model)	Sobic.005G086801	5
SD (2016 model)	Sobic.005G086900	5
SD (2016 model)	Sobic.005G086950	5
SD (2016 model)	Sobic.005G087000	5
SD (2016 model)	Sobic.005G143400	5
SD (2016 model)	Sobic.005G143500	5
SD (2016 model)	Sobic.005G179600	5
SD (2016 model)	Sobic.005G179700	5
SD (2016 model)	Sobic.005G179800	5
SD (2016 model)	Sobic.005G179900	5
SD (2016 model)	Sobic.005G180000	5
SD (2016 model)	Sobic.005G180100	5
SD (2016 model)	Sobic.005G180150	5
SD (2016 model)	Sobic.005G180200	5
SD (2016 model)	Sobic.005G180300	5
SD (2016 model)	Sobic.005G180400	5
SD (2016 model)	Sobic.005G180500	5
SD (2016 model)	Sobic.005G180600	5
SD (2016 model)	Sobic.005G180700	5
SD (2016 model)	Sobic.005G198000	5
SD (2016 model)	Sobic.005G212900	5
SD (2016 model)	Sobic.005G213100	5
SD (2016 model)	Sobic.005G230900	5
SD (2016 model)	Sobic.005G231000	5
SD (2016 model)	Sobic.005G231100	5
SD (2016 model)	Sobic.005G231201	5
SD (2016 model)	Sobic.005G231300	5
SD (2016 model)	Sobic.005G231400	5
SD (2016 model)	Sobic.005G231500	5
SD (2016 model)	Sobic.005G014950	5
SD (2016 model)	Sobic.005G015600	5
SD (2016 model)	Sobic.005G040400	5
SD (2016 model)	Sobic.005G040500	5
SD (2016 model)	Sobic.005G060200	5
SD (2016 model)	Sobic.005G063800	5
SD (2016 model)	Sobic.005G064100	5
SD (2016 model)	Sobic.005G086200	5
SD (2016 model)	Sobic.005G086250	5
SD (2016 model)	Sobic.005G086300	5
SD (2016 model)	Sobic.005G086400	5
SD (2016 model)	Sobic.005G086500	5
SD (2016 model)	Sobic.005G086600	5
SD (2016 model)	Sobic.005G086801	5
SD (2016 model)	Sobic.005G086900	5
SD (2016 model)	Sobic.005G086950	5
SD (2016 model)	Sobic.005G143100	5
SD (2016 model)	Sobic.005G143400	5
SD (2016 model)	Sobic.005G143500	5
SD (2016 model)	Sobic.005G179500	5
SD (2016 model)	Sobic.005G179600	5
SD (2016 model)	Sobic.005G179700	5
SD (2016 model)	Sobic.005G179800	5
SD (2016 model)	Sobic.005G179900	5
SD (2016 model)	Sobic.005G180000	5
SD (2016 model)	Sobic.005G180100	5
SD (2016 model)	Sobic.005G180150	5
SD (2016 model)	Sobic.005G180200	5
SD (2016 model)	Sobic.005G180300	5
SD (2016 model)	Sobic.005G180400	5
SD (2016 model)	Sobic.005G180500	5
SD (2016 model)	Sobic.005G180600	5
SD (2016 model)	Sobic.005G180700	5
SD (2016 model)	Sobic.005G212800	5
SD (2016 model)	Sobic.005G213100	5
SD (2016 model)	Sobic.005G228250	5
SD (2016 model)	Sobic.005G230900	5
SD (2016 model)	Sobic.005G231000	5
SD (2016 model)	Sobic.005G231100	5
SD (2016 model)	Sobic.005G231201	5
SD (2016 model)	Sobic.005G231300	5
SD (2016 model)	Sobic.005G231400	5
SD (2016 model)	Sobic.005G231500	5
SD (2016 model)	Sobic.005G232200	5
SD (2016 model)	Sobic.006G017266	6
SD (2016 model)	Sobic.006G017400	6
SD (2016 model)	Sobic.006G017500	6
SD (2016 model)	Sobic.006G017600	6
SD (2016 model)	Sobic.006G018200	6
SD (2016 model)	Sobic.006G018300	6
SD (2016 model)	Sobic.006G037900	6
SD (2016 model)	Sobic.006G038000	6
SD (2016 model)	Sobic.006G038050	6
SD (2016 model)	Sobic.006G038100	6
SD (2016 model)	Sobic.006G038200	6
SD (2016 model)	Sobic.006G053000	6
SD (2016 model)	Sobic.006G053050	6
SD (2016 model)	Sobic.006G053100	6
SD (2016 model)	Sobic.006G053200	6
SD (2016 model)	Sobic.006G053400	6
SD (2016 model)	Sobic.006G053500	6
SD (2016 model)	Sobic.006G053550	6
SD (2016 model)	Sobic.006G053601	6
SD (2016 model)	Sobic.006G053651	6
SD (2016 model)	Sobic.006G085200	6
SD (2016 model)	Sobic.006G085300	6
SD (2016 model)	Sobic.006G130700	6
SD (2016 model)	Sobic.006G130750	6
SD (2016 model)	Sobic.006G130800	6
SD (2016 model)	Sobic.006G130900	6
SD (2016 model)	Sobic.006G131000	6
SD (2016 model)	Sobic.006G131050	6
SD (2016 model)	Sobic.006G131100	6
SD (2016 model)	Sobic.006G131200	6
SD (2016 model)	Sobic.006G131300	6
SD (2016 model)	Sobic.006G131400	6
SD (2016 model)	Sobic.006G131500	6
SD (2016 model)	Sobic.006G205800	6
SD (2016 model)	Sobic.006G205900	6
SD (2016 model)	Sobic.006G263300	6
SD (2016 model)	Sobic.006G263400	6
SD (2016 model)	Sobic.006G264100	6
SD (2016 model)	Sobic.006G017266	6
SD (2016 model)	Sobic.006G017332	6
SD (2016 model)	Sobic.006G017400	6
SD (2016 model)	Sobic.006G017500	6
SD (2016 model)	Sobic.006G017600	6
SD (2016 model)	Sobic.006G018200	6
SD (2016 model)	Sobic.006G018300	6
SD (2016 model)	Sobic.006G037900	6
SD (2016 model)	Sobic.006G038000	6
SD (2016 model)	Sobic.006G038050	6
SD (2016 model)	Sobic.006G038100	6
SD (2016 model)	Sobic.006G038200	6
SD (2016 model)	Sobic.006G053000	6
SD (2016 model)	Sobic.006G053050	6
SD (2016 model)	Sobic.006G053100	6
SD (2016 model)	Sobic.006G053200	6
SD (2016 model)	Sobic.006G053400	6
SD (2016 model)	Sobic.006G053500	6
SD (2016 model)	Sobic.006G053550	6
SD (2016 model)	Sobic.006G053601	6
SD (2016 model)	Sobic.006G053651	6
SD (2016 model)	Sobic.006G085200	6
SD (2016 model)	Sobic.006G130700	6
SD (2016 model)	Sobic.006G130750	6
SD (2016 model)	Sobic.006G130800	6
SD (2016 model)	Sobic.006G130900	6
SD (2016 model)	Sobic.006G131000	6
SD (2016 model)	Sobic.006G131050	6
SD (2016 model)	Sobic.006G131100	6
SD (2016 model)	Sobic.006G131200	6
SD (2016 model)	Sobic.006G131300	6
SD (2016 model)	Sobic.006G131400	6
SD (2016 model)	Sobic.006G205700	6
SD (2016 model)	Sobic.006G205800	6
SD (2016 model)	Sobic.006G205900	6
SD (2016 model)	Sobic.006G263300	6
SD (2016 model)	Sobic.006G264000	6
SD (2016 model)	Sobic.006G264100	6
SD (2016 model)	Sobic.007G020800	7
SD (2016 model)	Sobic.007G022900	7
SD (2016 model)	Sobic.007G023200	7
SD (2016 model)	Sobic.007G034200	7
SD (2016 model)	Sobic.007G054600	7
SD (2016 model)	Sobic.007G054700	7
SD (2016 model)	Sobic.007G054800	7
SD (2016 model)	Sobic.007G054900	7
SD (2016 model)	Sobic.007G055300	7
SD (2016 model)	Sobic.007G055400	7
SD (2016 model)	Sobic.007G055500	7
SD (2016 model)	Sobic.007G055600	7
SD (2016 model)	Sobic.007G055700	7
SD (2016 model)	Sobic.007G153600	7
SD (2016 model)	Sobic.007G153700	7
SD (2016 model)	Sobic.007G218300	7
SD (2016 model)	Sobic.007G218400	7
SD (2016 model)	Sobic.007G020800	7
SD (2016 model)	Sobic.007G054600	7
SD (2016 model)	Sobic.007G054700	7
SD (2016 model)	Sobic.007G054800	7
SD (2016 model)	Sobic.007G054900	7
SD (2016 model)	Sobic.007G055100	7
SD (2016 model)	Sobic.007G055300	7
SD (2016 model)	Sobic.007G055400	7
SD (2016 model)	Sobic.007G055500	7
SD (2016 model)	Sobic.007G055600	7
SD (2016 model)	Sobic.007G055700	7
SD (2016 model)	Sobic.007G055800	7
SD (2016 model)	Sobic.007G153600	7
SD (2016 model)	Sobic.007G218300	7
SD (2016 model)	Sobic.007G218400	7
SD (2016 model)	Sobic.008G069300	8
SD (2016 model)	Sobic.008G069401	8
SD (2016 model)	Sobic.008G069500	8
SD (2016 model)	Sobic.008G069600	8
SD (2016 model)	Sobic.008G069700	8
SD (2016 model)	Sobic.008G069901	8
SD (2016 model)	Sobic.008G070100	8
SD (2016 model)	Sobic.008G070200	8
SD (2016 model)	Sobic.008G070350	8
SD (2016 model)	Sobic.008G070500	8
SD (2016 model)	Sobic.008G070600	8
SD (2016 model)	Sobic.008G070650	8
SD (2016 model)	Sobic.008G070700	8
SD (2016 model)	Sobic.008G120760	8
SD (2016 model)	Sobic.008G168200	8
SD (2016 model)	Sobic.008G168300	8
SD (2016 model)	Sobic.008G189600	8
SD (2016 model)	Sobic.008G069300	8
SD (2016 model)	Sobic.008G069401	8
SD (2016 model)	Sobic.008G069500	8
SD (2016 model)	Sobic.008G069600	8
SD (2016 model)	Sobic.008G069700	8
SD (2016 model)	Sobic.008G069901	8
SD (2016 model)	Sobic.008G070100	8
SD (2016 model)	Sobic.008G070200	8
SD (2016 model)	Sobic.008G070350	8
SD (2016 model)	Sobic.008G070500	8
SD (2016 model)	Sobic.008G070600	8
SD (2016 model)	Sobic.008G070650	8
SD (2016 model)	Sobic.008G070700	8
SD (2016 model)	Sobic.008G120760	8
SD (2016 model)	Sobic.008G168200	8
SD (2016 model)	Sobic.008G168300	8
SD (2016 model)	Sobic.008G187400	8
SD (2016 model)	Sobic.009G018300	9
SD (2016 model)	Sobic.009G060800	9
SD (2016 model)	Sobic.009G112700	9
SD (2016 model)	Sobic.009G112800	9
SD (2016 model)	Sobic.009G113000	9
SD (2016 model)	Sobic.009G113100	9
SD (2016 model)	Sobic.009G114200	9
SD (2016 model)	Sobic.009G114300	9
SD (2016 model)	Sobic.009G114400	9
SD (2016 model)	Sobic.009G123900	9
SD (2016 model)	Sobic.009G171750	9
SD (2016 model)	Sobic.009G171800	9
SD (2016 model)	Sobic.009G171900	9
SD (2016 model)	Sobic.009G172000	9
SD (2016 model)	Sobic.009G172100	9
SD (2016 model)	Sobic.009G172200	9
SD (2016 model)	Sobic.009G172300	9
SD (2016 model)	Sobic.009G216400	9
SD (2016 model)	Sobic.009G219700	9
SD (2016 model)	Sobic.009G220100	9
SD (2016 model)	Sobic.009G221600	9
SD (2016 model)	Sobic.009G221800	9
SD (2016 model)	Sobic.009G222000	9
SD (2016 model)	Sobic.009G222100	9
SD (2016 model)	Sobic.009G227100	9
SD (2016 model)	Sobic.009G227201	9
SD (2016 model)	Sobic.009G238700	9
SD (2016 model)	Sobic.009G238800	9
SD (2016 model)	Sobic.009G238850	9
SD (2016 model)	Sobic.009G241100	9
SD (2016 model)	Sobic.009G241500	9
SD (2016 model)	Sobic.009G241700	9
SD (2016 model)	Sobic.009G241900	9
SD (2016 model)	Sobic.009G241966	9
SD (2016 model)	Sobic.009G242032	9
SD (2016 model)	Sobic.009G242100	9
SD (2016 model)	Sobic.009G242200	9
SD (2016 model)	Sobic.009G242501	9
SD (2016 model)	Sobic.009G242600	9
SD (2016 model)	Sobic.009G243100	9
SD (2016 model)	Sobic.009G244700	9
SD (2016 model)	Sobic.009G244800	9
SD (2016 model)	Sobic.009G244900	9
SD (2016 model)	Sobic.009G253450	9
SD (2016 model)	Sobic.009G253500	9
SD (2016 model)	Sobic.009G253600	9
SD (2016 model)	Sobic.009G254600	9
SD (2016 model)	Sobic.009G257400	9
SD (2016 model)	Sobic.009G257500	9
SD (2016 model)	Sobic.009G257600	9
SD (2016 model)	Sobic.009G257700	9
SD (2016 model)	Sobic.009G257800	9
SD (2016 model)	Sobic.009G259300	9
SD (2016 model)	Sobic.009G259400	9
SD (2016 model)	Sobic.009G259500	9
SD (2016 model)	Sobic.009G259600	9
SD (2016 model)	Sobic.009G259700	9
SD (2016 model)	Sobic.009G259800	9
SD (2016 model)	Sobic.009G259900	9
SD (2016 model)	Sobic.009G260000	9
SD (2016 model)	Sobic.009G260200	9
SD (2016 model)	Sobic.009G260350	9
SD (2016 model)	Sobic.009G260500	9
SD (2016 model)	Sobic.009G260550	9
SD (2016 model)	Sobic.009G260600	9
SD (2016 model)	Sobic.009G260650	9
SD (2016 model)	Sobic.009G260700	9
SD (2016 model)	Sobic.009G260800	9
SD (2016 model)	Sobic.009G260900	9
SD (2016 model)	Sobic.009G060800	9
SD (2016 model)	Sobic.009G112700	9
SD (2016 model)	Sobic.009G112800	9
SD (2016 model)	Sobic.009G112900	9
SD (2016 model)	Sobic.009G113000	9
SD (2016 model)	Sobic.009G113100	9
SD (2016 model)	Sobic.009G114200	9
SD (2016 model)	Sobic.009G114300	9
SD (2016 model)	Sobic.009G123900	9
SD (2016 model)	Sobic.009G171750	9
SD (2016 model)	Sobic.009G171800	9
SD (2016 model)	Sobic.009G171900	9
SD (2016 model)	Sobic.009G172000	9
SD (2016 model)	Sobic.009G172100	9
SD (2016 model)	Sobic.009G172200	9
SD (2016 model)	Sobic.009G216300	9
SD (2016 model)	Sobic.009G216400	9
SD (2016 model)	Sobic.009G216800	9
SD (2016 model)	Sobic.009G219500	9
SD (2016 model)	Sobic.009G220100	9
SD (2016 model)	Sobic.009G220200	9
SD (2016 model)	Sobic.009G222000	9
SD (2016 model)	Sobic.009G222100	9
SD (2016 model)	Sobic.009G222400	9
SD (2016 model)	Sobic.009G227100	9
SD (2016 model)	Sobic.009G227201	9
SD (2016 model)	Sobic.009G238700	9
SD (2016 model)	Sobic.009G238800	9
SD (2016 model)	Sobic.009G241000	9
SD (2016 model)	Sobic.009G241600	9
SD (2016 model)	Sobic.009G241700	9
SD (2016 model)	Sobic.009G241900	9
SD (2016 model)	Sobic.009G241966	9
SD (2016 model)	Sobic.009G242032	9
SD (2016 model)	Sobic.009G242100	9
SD (2016 model)	Sobic.009G242501	9
SD (2016 model)	Sobic.009G243100	9
SD (2016 model)	Sobic.009G244700	9
SD (2016 model)	Sobic.009G244800	9
SD (2016 model)	Sobic.009G244900	9
SD (2016 model)	Sobic.009G251100	9
SD (2016 model)	Sobic.009G253400	9
SD (2016 model)	Sobic.009G253450	9
SD (2016 model)	Sobic.009G253500	9
SD (2016 model)	Sobic.009G254500	9
SD (2016 model)	Sobic.009G254600	9
SD (2016 model)	Sobic.009G257300	9
SD (2016 model)	Sobic.009G257400	9
SD (2016 model)	Sobic.009G257500	9
SD (2016 model)	Sobic.009G257600	9
SD (2016 model)	Sobic.009G257700	9
SD (2016 model)	Sobic.009G259300	9
SD (2016 model)	Sobic.009G259400	9
SD (2016 model)	Sobic.009G259500	9
SD (2016 model)	Sobic.009G259600	9
SD (2016 model)	Sobic.009G259700	9
SD (2016 model)	Sobic.009G259800	9
SD (2016 model)	Sobic.009G259900	9
SD (2016 model)	Sobic.009G260000	9
SD (2016 model)	Sobic.009G260200	9
SD (2016 model)	Sobic.009G260350	9
SD (2016 model)	Sobic.009G260500	9
SD (2016 model)	Sobic.009G260550	9
SD (2016 model)	Sobic.009G260600	9
SD (2016 model)	Sobic.009G260650	9
SD (2016 model)	Sobic.009G260700	9
SD (2016 model)	Sobic.009G260800	9
SD (2016 model)	Sobic.009G260900	9
SD (2016 model)	Sobic.010G058800	10
SD (2016 model)	Sobic.010G058900	10
SD (2016 model)	Sobic.010G059100	10
SD (2016 model)	Sobic.010G059200	10
SD (2016 model)	Sobic.010G059400	10
SD (2016 model)	Sobic.010G059500	10
SD (2016 model)	Sobic.010G169900	10
SD (2016 model)	Sobic.010G169950	10
SD (2016 model)	Sobic.010G170000	10
SD (2016 model)	Sobic.010G170150	10
SD (2016 model)	Sobic.010G170300	10
SD (2016 model)	Sobic.010G181500	10
SD (2016 model)	Sobic.010G182000	10
SD (2016 model)	Sobic.010G182100	10
SD (2016 model)	Sobic.010G182200	10
SD (2016 model)	Sobic.010G182300	10
SD (2016 model)	Sobic.010G182500	10
SD (2016 model)	Sobic.010G182600	10
SD (2016 model)	Sobic.010G182700	10
SD (2016 model)	Sobic.010G199700	10
SD (2016 model)	Sobic.010G202400	10
SD (2016 model)	Sobic.010G202450	10
SD (2016 model)	Sobic.010G202500	10
SD (2016 model)	Sobic.010G202600	10
SD (2016 model)	Sobic.010G202700	10
SD (2016 model)	Sobic.010G269000	10
SD (2016 model)	Sobic.010G269100	10
SD (2016 model)	Sobic.010G269200	10
SD (2016 model)	Sobic.010G269300	10
SD (2016 model)	Sobic.010G269400	10
SD (2016 model)	Sobic.010G269500	10
SD (2016 model)	Sobic.010G269600	10
SD (2016 model)	Sobic.010G058800	10
SD (2016 model)	Sobic.010G059100	10
SD (2016 model)	Sobic.010G059300	10
SD (2016 model)	Sobic.010G059400	10
SD (2016 model)	Sobic.010G169900	10
SD (2016 model)	Sobic.010G169950	10
SD (2016 model)	Sobic.010G170000	10
SD (2016 model)	Sobic.010G170150	10
SD (2016 model)	Sobic.010G182000	10
SD (2016 model)	Sobic.010G182100	10
SD (2016 model)	Sobic.010G182200	10
SD (2016 model)	Sobic.010G182300	10
SD (2016 model)	Sobic.010G182500	10
SD (2016 model)	Sobic.010G182600	10
SD (2016 model)	Sobic.010G182700	10
SD (2016 model)	Sobic.010G199700	10
SD (2016 model)	Sobic.010G202300	10
SD (2016 model)	Sobic.010G202400	10
SD (2016 model)	Sobic.010G202450	10
SD (2016 model)	Sobic.010G202500	10
SD (2016 model)	Sobic.010G202600	10
SD (2016 model)	Sobic.010G202700	10
SD (2016 model)	Sobic.010G268900	10
SD (2016 model)	Sobic.010G269000	10
SD (2016 model)	Sobic.010G269100	10
SD (2016 model)	Sobic.010G269200	10
SD (2016 model)	Sobic.010G269300	10
SD (2016 model)	Sobic.010G269400	10
SD (2016 model)	Sobic.010G269500	10
SD (2016 model)	Sobic.010G269600	10
SD (2017 model)	Sobic.001G027000	1
SD (2017 model)	Sobic.001G082500	1
SD (2017 model)	Sobic.001G082600	1
SD (2017 model)	Sobic.001G082700	1
SD (2017 model)	Sobic.001G082800	1
SD (2017 model)	Sobic.001G087500	1
SD (2017 model)	Sobic.001G087600	1
SD (2017 model)	Sobic.001G087700	1
SD (2017 model)	Sobic.001G087800	1
SD (2017 model)	Sobic.001G087850	1
SD (2017 model)	Sobic.001G087900	1
SD (2017 model)	Sobic.001G088000	1
SD (2017 model)	Sobic.001G088100	1
SD (2017 model)	Sobic.001G088450	1
SD (2017 model)	Sobic.001G088500	1
SD (2017 model)	Sobic.001G088600	1
SD (2017 model)	Sobic.001G088700	1
SD (2017 model)	Sobic.001G088800	1
SD (2017 model)	Sobic.001G088900	1
SD (2017 model)	Sobic.001G089000	1
SD (2017 model)	Sobic.001G143100	1
SD (2017 model)	Sobic.001G143200	1
SD (2017 model)	Sobic.001G143300	1
SD (2017 model)	Sobic.001G172800	1
SD (2017 model)	Sobic.001G172900	1
SD (2017 model)	Sobic.001G173000	1
SD (2017 model)	Sobic.001G173100	1
SD (2017 model)	Sobic.001G173150	1
SD (2017 model)	Sobic.001G173201	1
SD (2017 model)	Sobic.001G173251	1
SD (2017 model)	Sobic.001G194000	1
SD (2017 model)	Sobic.001G194100	1
SD (2017 model)	Sobic.001G194200	1
SD (2017 model)	Sobic.001G194300	1
SD (2017 model)	Sobic.001G194401	1
SD (2017 model)	Sobic.001G217100	1
SD (2017 model)	Sobic.001G245400	1
SD (2017 model)	Sobic.001G245500	1
SD (2017 model)	Sobic.001G245650	1
SD (2017 model)	Sobic.001G245800	1
SD (2017 model)	Sobic.001G245900	1
SD (2017 model)	Sobic.001G246001	1
SD (2017 model)	Sobic.001G246101	1
SD (2017 model)	Sobic.001G249300	1
SD (2017 model)	Sobic.001G249400	1
SD (2017 model)	Sobic.001G274600	1
SD (2017 model)	Sobic.001G274700	1
SD (2017 model)	Sobic.001G274800	1
SD (2017 model)	Sobic.001G274900	1
SD (2017 model)	Sobic.001G275100	1
SD (2017 model)	Sobic.001G275200	1
SD (2017 model)	Sobic.001G275300	1
SD (2017 model)	Sobic.001G275400	1
SD (2017 model)	Sobic.001G275950	1
SD (2017 model)	Sobic.001G276000	1
SD (2017 model)	Sobic.001G276100	1
SD (2017 model)	Sobic.001G276200	1
SD (2017 model)	Sobic.001G276300	1
SD (2017 model)	Sobic.001G290000	1
SD (2017 model)	Sobic.001G326000	1
SD (2017 model)	Sobic.001G326100	1
SD (2017 model)	Sobic.001G372800	1
SD (2017 model)	Sobic.001G372900	1
SD (2017 model)	Sobic.001G529900	1
SD (2017 model)	Sobic.001G530000	1
SD (2017 model)	Sobic.001G530201	1
SD (2017 model)	Sobic.001G534700	1
SD (2017 model)	Sobic.001G534800	1
SD (2017 model)	Sobic.001G027000	1
SD (2017 model)	Sobic.001G082400	1
SD (2017 model)	Sobic.001G082500	1
SD (2017 model)	Sobic.001G082600	1
SD (2017 model)	Sobic.001G082700	1
SD (2017 model)	Sobic.001G082800	1
SD (2017 model)	Sobic.001G087400	1
SD (2017 model)	Sobic.001G087500	1
SD (2017 model)	Sobic.001G087600	1
SD (2017 model)	Sobic.001G087700	1
SD (2017 model)	Sobic.001G087800	1
SD (2017 model)	Sobic.001G087850	1
SD (2017 model)	Sobic.001G087900	1
SD (2017 model)	Sobic.001G088000	1
SD (2017 model)	Sobic.001G088400	1
SD (2017 model)	Sobic.001G088450	1
SD (2017 model)	Sobic.001G088500	1
SD (2017 model)	Sobic.001G088600	1
SD (2017 model)	Sobic.001G088700	1
SD (2017 model)	Sobic.001G088800	1
SD (2017 model)	Sobic.001G088900	1
SD (2017 model)	Sobic.001G089000	1
SD (2017 model)	Sobic.001G143000	1
SD (2017 model)	Sobic.001G143100	1
SD (2017 model)	Sobic.001G143200	1
SD (2017 model)	Sobic.001G143300	1
SD (2017 model)	Sobic.001G157100	1
SD (2017 model)	Sobic.001G172800	1
SD (2017 model)	Sobic.001G172900	1
SD (2017 model)	Sobic.001G173000	1
SD (2017 model)	Sobic.001G173100	1
SD (2017 model)	Sobic.001G173201	1
SD (2017 model)	Sobic.001G173251	1
SD (2017 model)	Sobic.001G194000	1
SD (2017 model)	Sobic.001G194100	1
SD (2017 model)	Sobic.001G194200	1
SD (2017 model)	Sobic.001G194300	1
SD (2017 model)	Sobic.001G217100	1
SD (2017 model)	Sobic.001G245400	1
SD (2017 model)	Sobic.001G245500	1
SD (2017 model)	Sobic.001G245650	1
SD (2017 model)	Sobic.001G245800	1
SD (2017 model)	Sobic.001G245900	1
SD (2017 model)	Sobic.001G246001	1
SD (2017 model)	Sobic.001G246101	1
SD (2017 model)	Sobic.001G249300	1
SD (2017 model)	Sobic.001G249400	1
SD (2017 model)	Sobic.001G274600	1
SD (2017 model)	Sobic.001G274700	1
SD (2017 model)	Sobic.001G274800	1
SD (2017 model)	Sobic.001G274900	1
SD (2017 model)	Sobic.001G275100	1
SD (2017 model)	Sobic.001G275200	1
SD (2017 model)	Sobic.001G275300	1
SD (2017 model)	Sobic.001G275400	1
SD (2017 model)	Sobic.001G275950	1
SD (2017 model)	Sobic.001G276000	1
SD (2017 model)	Sobic.001G276100	1
SD (2017 model)	Sobic.001G276200	1
SD (2017 model)	Sobic.001G290000	1
SD (2017 model)	Sobic.001G326000	1
SD (2017 model)	Sobic.001G326100	1
SD (2017 model)	Sobic.001G372700	1
SD (2017 model)	Sobic.001G372800	1
SD (2017 model)	Sobic.001G372900	1
SD (2017 model)	Sobic.001G529800	1
SD (2017 model)	Sobic.001G529900	1
SD (2017 model)	Sobic.001G530100	1
SD (2017 model)	Sobic.001G530201	1
SD (2017 model)	Sobic.001G534700	1
SD (2017 model)	Sobic.001G534800	1
SD (2017 model)	Sobic.002G041800	2
SD (2017 model)	Sobic.002G041900	2
SD (2017 model)	Sobic.002G051400	2
SD (2017 model)	Sobic.002G051450	2
SD (2017 model)	Sobic.002G063201	2
SD (2017 model)	Sobic.002G063700	2
SD (2017 model)	Sobic.002G074800	2
SD (2017 model)	Sobic.002G074900	2
SD (2017 model)	Sobic.002G075000	2
SD (2017 model)	Sobic.002G082350	2
SD (2017 model)	Sobic.002G082400	2
SD (2017 model)	Sobic.002G182000	2
SD (2017 model)	Sobic.002G182150	2
SD (2017 model)	Sobic.002G182300	2
SD (2017 model)	Sobic.002G182400	2
SD (2017 model)	Sobic.002G182500	2
SD (2017 model)	Sobic.002G182601	2
SD (2017 model)	Sobic.002G182701	2
SD (2017 model)	Sobic.002G200900	2
SD (2017 model)	Sobic.002G209450	2
SD (2017 model)	Sobic.002G221900	2
SD (2017 model)	Sobic.002G300300	2
SD (2017 model)	Sobic.002G300400	2
SD (2017 model)	Sobic.002G300500	2
SD (2017 model)	Sobic.002G300600	2
SD (2017 model)	Sobic.002G300800	2
SD (2017 model)	Sobic.002G331600	2
SD (2017 model)	Sobic.002G366400	2
SD (2017 model)	Sobic.002G366500	2
SD (2017 model)	Sobic.002G366600	2
SD (2017 model)	Sobic.002G366700	2
SD (2017 model)	Sobic.002G366800	2
SD (2017 model)	Sobic.002G373600	2
SD (2017 model)	Sobic.002G424600	2
SD (2017 model)	Sobic.002G424700	2
SD (2017 model)	Sobic.002G424800	2
SD (2017 model)	Sobic.002G041666	2
SD (2017 model)	Sobic.002G041800	2
SD (2017 model)	Sobic.002G051400	2
SD (2017 model)	Sobic.002G051450	2
SD (2017 model)	Sobic.002G063700	2
SD (2017 model)	Sobic.002G074900	2
SD (2017 model)	Sobic.002G082350	2
SD (2017 model)	Sobic.002G082400	2
SD (2017 model)	Sobic.002G182000	2
SD (2017 model)	Sobic.002G182150	2
SD (2017 model)	Sobic.002G182300	2
SD (2017 model)	Sobic.002G182400	2
SD (2017 model)	Sobic.002G182500	2
SD (2017 model)	Sobic.002G182601	2
SD (2017 model)	Sobic.002G182701	2
SD (2017 model)	Sobic.002G200900	2
SD (2017 model)	Sobic.002G209400	2
SD (2017 model)	Sobic.002G209450	2
SD (2017 model)	Sobic.002G221900	2
SD (2017 model)	Sobic.002G300000	2
SD (2017 model)	Sobic.002G300100	2
SD (2017 model)	Sobic.002G300300	2
SD (2017 model)	Sobic.002G300400	2
SD (2017 model)	Sobic.002G300500	2
SD (2017 model)	Sobic.002G300700	2
SD (2017 model)	Sobic.002G300800	2
SD (2017 model)	Sobic.002G366300	2
SD (2017 model)	Sobic.002G366400	2
SD (2017 model)	Sobic.002G366500	2
SD (2017 model)	Sobic.002G366600	2
SD (2017 model)	Sobic.002G366700	2
SD (2017 model)	Sobic.002G366800	2
SD (2017 model)	Sobic.002G373500	2
SD (2017 model)	Sobic.002G373600	2
SD (2017 model)	Sobic.002G383500	2
SD (2017 model)	Sobic.002G417500	2
SD (2017 model)	Sobic.002G424600	2
SD (2017 model)	Sobic.002G424700	2
SD (2017 model)	Sobic.002G424800	2
SD (2017 model)	Sobic.003G059900	3
SD (2017 model)	Sobic.003G060000	3
SD (2017 model)	Sobic.003G060100	3
SD (2017 model)	Sobic.003G060200	3
SD (2017 model)	Sobic.003G060300	3
SD (2017 model)	Sobic.003G060400	3
SD (2017 model)	Sobic.003G060500	3
SD (2017 model)	Sobic.003G060600	3
SD (2017 model)	Sobic.003G060700	3
SD (2017 model)	Sobic.003G060800	3
SD (2017 model)	Sobic.003G060900	3
SD (2017 model)	Sobic.003G061000	3
SD (2017 model)	Sobic.003G061200	3
SD (2017 model)	Sobic.003G061300	3
SD (2017 model)	Sobic.003G061400	3
SD (2017 model)	Sobic.003G061500	3
SD (2017 model)	Sobic.003G061600	3
SD (2017 model)	Sobic.003G061700	3
SD (2017 model)	Sobic.003G061800	3
SD (2017 model)	Sobic.003G061850	3
SD (2017 model)	Sobic.003G061900	3
SD (2017 model)	Sobic.003G107200	3
SD (2017 model)	Sobic.003G135300	3
SD (2017 model)	Sobic.003G135400	3
SD (2017 model)	Sobic.003G219700	3
SD (2017 model)	Sobic.003G219800	3
SD (2017 model)	Sobic.003G288300	3
SD (2017 model)	Sobic.003G288401	3
SD (2017 model)	Sobic.003G288500	3
SD (2017 model)	Sobic.003G288600	3
SD (2017 model)	Sobic.003G370700	3
SD (2017 model)	Sobic.003G370800	3
SD (2017 model)	Sobic.003G370900	3
SD (2017 model)	Sobic.003G371000	3
SD (2017 model)	Sobic.003G371100	3
SD (2017 model)	Sobic.003G371250	3
SD (2017 model)	Sobic.003G371400	3
SD (2017 model)	Sobic.003G371600	3
SD (2017 model)	Sobic.003G371750	3
SD (2017 model)	Sobic.003G371900	3
SD (2017 model)	Sobic.003G372000	3
SD (2017 model)	Sobic.003G372100	3
SD (2017 model)	Sobic.003G372200	3
SD (2017 model)	Sobic.003G406600	3
SD (2017 model)	Sobic.003G406700	3
SD (2017 model)	Sobic.003G414400	3
SD (2017 model)	Sobic.003G415100	3
SD (2017 model)	Sobic.003G415700	3
SD (2017 model)	Sobic.003G415800	3
SD (2017 model)	Sobic.003G415900	3
SD (2017 model)	Sobic.003G426000	3
SD (2017 model)	Sobic.003G426100	3
SD (2017 model)	Sobic.003G426200	3
SD (2017 model)	Sobic.003G059900	3
SD (2017 model)	Sobic.003G060000	3
SD (2017 model)	Sobic.003G060100	3
SD (2017 model)	Sobic.003G060200	3
SD (2017 model)	Sobic.003G060300	3
SD (2017 model)	Sobic.003G060400	3
SD (2017 model)	Sobic.003G060500	3
SD (2017 model)	Sobic.003G060600	3
SD (2017 model)	Sobic.003G060700	3
SD (2017 model)	Sobic.003G060800	3
SD (2017 model)	Sobic.003G060900	3
SD (2017 model)	Sobic.003G061000	3
SD (2017 model)	Sobic.003G061200	3
SD (2017 model)	Sobic.003G061300	3
SD (2017 model)	Sobic.003G061400	3
SD (2017 model)	Sobic.003G061500	3
SD (2017 model)	Sobic.003G061600	3
SD (2017 model)	Sobic.003G061700	3
SD (2017 model)	Sobic.003G061800	3
SD (2017 model)	Sobic.003G061850	3
SD (2017 model)	Sobic.003G135201	3
SD (2017 model)	Sobic.003G135300	3
SD (2017 model)	Sobic.003G135400	3
SD (2017 model)	Sobic.003G219700	3
SD (2017 model)	Sobic.003G219800	3
SD (2017 model)	Sobic.003G288300	3
SD (2017 model)	Sobic.003G288401	3
SD (2017 model)	Sobic.003G288500	3
SD (2017 model)	Sobic.003G370700	3
SD (2017 model)	Sobic.003G370800	3
SD (2017 model)	Sobic.003G370900	3
SD (2017 model)	Sobic.003G371000	3
SD (2017 model)	Sobic.003G371100	3
SD (2017 model)	Sobic.003G371250	3
SD (2017 model)	Sobic.003G371400	3
SD (2017 model)	Sobic.003G371600	3
SD (2017 model)	Sobic.003G371750	3
SD (2017 model)	Sobic.003G371900	3
SD (2017 model)	Sobic.003G372000	3
SD (2017 model)	Sobic.003G372100	3
SD (2017 model)	Sobic.003G389200	3
SD (2017 model)	Sobic.003G406600	3
SD (2017 model)	Sobic.003G406700	3
SD (2017 model)	Sobic.003G414300	3
SD (2017 model)	Sobic.003G415000	3
SD (2017 model)	Sobic.003G415100	3
SD (2017 model)	Sobic.003G415300	3
SD (2017 model)	Sobic.003G415600	3
SD (2017 model)	Sobic.003G415700	3
SD (2017 model)	Sobic.003G415800	3
SD (2017 model)	Sobic.003G415900	3
SD (2017 model)	Sobic.003G425900	3
SD (2017 model)	Sobic.003G426000	3
SD (2017 model)	Sobic.003G426100	3
SD (2017 model)	Sobic.003G426200	3
SD (2017 model)	Sobic.004G031700	4
SD (2017 model)	Sobic.004G031800	4
SD (2017 model)	Sobic.004G031900	4
SD (2017 model)	Sobic.004G108501	4
SD (2017 model)	Sobic.004G108600	4
SD (2017 model)	Sobic.004G108700	4
SD (2017 model)	Sobic.004G108800	4
SD (2017 model)	Sobic.004G108900	4
SD (2017 model)	Sobic.004G109300	4
SD (2017 model)	Sobic.004G109400	4
SD (2017 model)	Sobic.004G109500	4
SD (2017 model)	Sobic.004G109800	4
SD (2017 model)	Sobic.004G109900	4
SD (2017 model)	Sobic.004G110200	4
SD (2017 model)	Sobic.004G110300	4
SD (2017 model)	Sobic.004G130916	4
SD (2017 model)	Sobic.004G130932	4
SD (2017 model)	Sobic.004G130948	4
SD (2017 model)	Sobic.004G130964	4
SD (2017 model)	Sobic.004G130980	4
SD (2017 model)	Sobic.004G158000	4
SD (2017 model)	Sobic.004G158050	4
SD (2017 model)	Sobic.004G158400	4
SD (2017 model)	Sobic.004G158500	4
SD (2017 model)	Sobic.004G158600	4
SD (2017 model)	Sobic.004G158700	4
SD (2017 model)	Sobic.004G158800	4
SD (2017 model)	Sobic.004G213100	4
SD (2017 model)	Sobic.004G213800	4
SD (2017 model)	Sobic.004G213900	4
SD (2017 model)	Sobic.004G215200	4
SD (2017 model)	Sobic.004G215300	4
SD (2017 model)	Sobic.004G215650	4
SD (2017 model)	Sobic.004G215700	4
SD (2017 model)	Sobic.004G223000	4
SD (2017 model)	Sobic.004G226300	4
SD (2017 model)	Sobic.004G226400	4
SD (2017 model)	Sobic.004G226500	4
SD (2017 model)	Sobic.004G226600	4
SD (2017 model)	Sobic.004G226700	4
SD (2017 model)	Sobic.004G226800	4
SD (2017 model)	Sobic.004G226900	4
SD (2017 model)	Sobic.004G227000	4
SD (2017 model)	Sobic.004G237300	4
SD (2017 model)	Sobic.004G237600	4
SD (2017 model)	Sobic.004G237700	4
SD (2017 model)	Sobic.004G237800	4
SD (2017 model)	Sobic.004G237900	4
SD (2017 model)	Sobic.004G238000	4
SD (2017 model)	Sobic.004G238200	4
SD (2017 model)	Sobic.004G238400	4
SD (2017 model)	Sobic.004G238600	4
SD (2017 model)	Sobic.004G238700	4
SD (2017 model)	Sobic.004G238801	4
SD (2017 model)	Sobic.004G238900	4
SD (2017 model)	Sobic.004G239700	4
SD (2017 model)	Sobic.004G239750	4
SD (2017 model)	Sobic.004G245900	4
SD (2017 model)	Sobic.004G246000	4
SD (2017 model)	Sobic.004G246100	4
SD (2017 model)	Sobic.004G246200	4
SD (2017 model)	Sobic.004G246300	4
SD (2017 model)	Sobic.004G246700	4
SD (2017 model)	Sobic.004G246800	4
SD (2017 model)	Sobic.004G246900	4
SD (2017 model)	Sobic.004G246950	4
SD (2017 model)	Sobic.004G262700	4
SD (2017 model)	Sobic.004G262800	4
SD (2017 model)	Sobic.004G263200	4
SD (2017 model)	Sobic.004G263300	4
SD (2017 model)	Sobic.004G263400	4
SD (2017 model)	Sobic.004G263500	4
SD (2017 model)	Sobic.004G263600	4
SD (2017 model)	Sobic.004G264200	4
SD (2017 model)	Sobic.004G265300	4
SD (2017 model)	Sobic.004G265400	4
SD (2017 model)	Sobic.004G265500	4
SD (2017 model)	Sobic.004G268400	4
SD (2017 model)	Sobic.004G268500	4
SD (2017 model)	Sobic.004G268600	4
SD (2017 model)	Sobic.004G268800	4
SD (2017 model)	Sobic.004G268900	4
SD (2017 model)	Sobic.004G273200	4
SD (2017 model)	Sobic.004G275200	4
SD (2017 model)	Sobic.004G279000	4
SD (2017 model)	Sobic.004G279150	4
SD (2017 model)	Sobic.004G279200	4
SD (2017 model)	Sobic.004G323800	4
SD (2017 model)	Sobic.004G323900	4
SD (2017 model)	Sobic.004G324200	4
SD (2017 model)	Sobic.004G341800	4
SD (2017 model)	Sobic.004G341900	4
SD (2017 model)	Sobic.004G342100	4
SD (2017 model)	Sobic.004G342200	4
SD (2017 model)	Sobic.004G342300	4
SD (2017 model)	Sobic.004G342400	4
SD (2017 model)	Sobic.004G342500	4
SD (2017 model)	Sobic.004G342600	4
SD (2017 model)	Sobic.004G342700	4
SD (2017 model)	Sobic.004G342800	4
SD (2017 model)	Sobic.004G345900	4
SD (2017 model)	Sobic.004G346000	4
SD (2017 model)	Sobic.004G350000	4
SD (2017 model)	Sobic.004G350100	4
SD (2017 model)	Sobic.004G350200	4
SD (2017 model)	Sobic.004G350300	4
SD (2017 model)	Sobic.004G350400	4
SD (2017 model)	Sobic.004G031600	4
SD (2017 model)	Sobic.004G031700	4
SD (2017 model)	Sobic.004G031800	4
SD (2017 model)	Sobic.004G108501	4
SD (2017 model)	Sobic.004G108600	4
SD (2017 model)	Sobic.004G108700	4
SD (2017 model)	Sobic.004G108800	4
SD (2017 model)	Sobic.004G108900	4
SD (2017 model)	Sobic.004G109300	4
SD (2017 model)	Sobic.004G109400	4
SD (2017 model)	Sobic.004G109500	4
SD (2017 model)	Sobic.004G109750	4
SD (2017 model)	Sobic.004G109800	4
SD (2017 model)	Sobic.004G109900	4
SD (2017 model)	Sobic.004G110200	4
SD (2017 model)	Sobic.004G110300	4
SD (2017 model)	Sobic.004G130916	4
SD (2017 model)	Sobic.004G130932	4
SD (2017 model)	Sobic.004G130948	4
SD (2017 model)	Sobic.004G130964	4
SD (2017 model)	Sobic.004G130980	4
SD (2017 model)	Sobic.004G158000	4
SD (2017 model)	Sobic.004G158050	4
SD (2017 model)	Sobic.004G158300	4
SD (2017 model)	Sobic.004G158400	4
SD (2017 model)	Sobic.004G158500	4
SD (2017 model)	Sobic.004G158600	4
SD (2017 model)	Sobic.004G158700	4
SD (2017 model)	Sobic.004G158800	4
SD (2017 model)	Sobic.004G213100	4
SD (2017 model)	Sobic.004G213800	4
SD (2017 model)	Sobic.004G213900	4
SD (2017 model)	Sobic.004G215200	4
SD (2017 model)	Sobic.004G215600	4
SD (2017 model)	Sobic.004G215650	4
SD (2017 model)	Sobic.004G215700	4
SD (2017 model)	Sobic.004G223000	4
SD (2017 model)	Sobic.004G226300	4
SD (2017 model)	Sobic.004G226400	4
SD (2017 model)	Sobic.004G226500	4
SD (2017 model)	Sobic.004G226600	4
SD (2017 model)	Sobic.004G226700	4
SD (2017 model)	Sobic.004G226800	4
SD (2017 model)	Sobic.004G226900	4
SD (2017 model)	Sobic.004G227000	4
SD (2017 model)	Sobic.004G237300	4
SD (2017 model)	Sobic.004G237600	4
SD (2017 model)	Sobic.004G237700	4
SD (2017 model)	Sobic.004G237800	4
SD (2017 model)	Sobic.004G237900	4
SD (2017 model)	Sobic.004G238000	4
SD (2017 model)	Sobic.004G238500	4
SD (2017 model)	Sobic.004G238600	4
SD (2017 model)	Sobic.004G238700	4
SD (2017 model)	Sobic.004G238801	4
SD (2017 model)	Sobic.004G238900	4
SD (2017 model)	Sobic.004G239700	4
SD (2017 model)	Sobic.004G239750	4
SD (2017 model)	Sobic.004G245900	4
SD (2017 model)	Sobic.004G246000	4
SD (2017 model)	Sobic.004G246100	4
SD (2017 model)	Sobic.004G246200	4
SD (2017 model)	Sobic.004G246600	4
SD (2017 model)	Sobic.004G246700	4
SD (2017 model)	Sobic.004G246800	4
SD (2017 model)	Sobic.004G246900	4
SD (2017 model)	Sobic.004G246950	4
SD (2017 model)	Sobic.004G262600	4
SD (2017 model)	Sobic.004G262700	4
SD (2017 model)	Sobic.004G262800	4
SD (2017 model)	Sobic.004G263100	4
SD (2017 model)	Sobic.004G263200	4
SD (2017 model)	Sobic.004G263300	4
SD (2017 model)	Sobic.004G263400	4
SD (2017 model)	Sobic.004G263500	4
SD (2017 model)	Sobic.004G263600	4
SD (2017 model)	Sobic.004G264100	4
SD (2017 model)	Sobic.004G264200	4
SD (2017 model)	Sobic.004G265300	4
SD (2017 model)	Sobic.004G265400	4
SD (2017 model)	Sobic.004G265500	4
SD (2017 model)	Sobic.004G268300	4
SD (2017 model)	Sobic.004G268400	4
SD (2017 model)	Sobic.004G268500	4
SD (2017 model)	Sobic.004G268600	4
SD (2017 model)	Sobic.004G268800	4
SD (2017 model)	Sobic.004G278900	4
SD (2017 model)	Sobic.004G279000	4
SD (2017 model)	Sobic.004G279100	4
SD (2017 model)	Sobic.004G279200	4
SD (2017 model)	Sobic.004G279400	4
SD (2017 model)	Sobic.004G323700	4
SD (2017 model)	Sobic.004G323800	4
SD (2017 model)	Sobic.004G323900	4
SD (2017 model)	Sobic.004G341800	4
SD (2017 model)	Sobic.004G342100	4
SD (2017 model)	Sobic.004G342200	4
SD (2017 model)	Sobic.004G342300	4
SD (2017 model)	Sobic.004G342400	4
SD (2017 model)	Sobic.004G342500	4
SD (2017 model)	Sobic.004G342600	4
SD (2017 model)	Sobic.004G342700	4
SD (2017 model)	Sobic.004G342800	4
SD (2017 model)	Sobic.004G345900	4
SD (2017 model)	Sobic.004G346000	4
SD (2017 model)	Sobic.004G350000	4
SD (2017 model)	Sobic.004G350100	4
SD (2017 model)	Sobic.004G350200	4
SD (2017 model)	Sobic.004G350300	4
SD (2017 model)	Sobic.005G015300	5
SD (2017 model)	Sobic.005G015600	5
SD (2017 model)	Sobic.005G022700	5
SD (2017 model)	Sobic.005G022800	5
SD (2017 model)	Sobic.005G023000	5
SD (2017 model)	Sobic.005G023100	5
SD (2017 model)	Sobic.005G023201	5
SD (2017 model)	Sobic.005G023301	5
SD (2017 model)	Sobic.005G030700	5
SD (2017 model)	Sobic.005G056600	5
SD (2017 model)	Sobic.005G060200	5
SD (2017 model)	Sobic.005G060300	5
SD (2017 model)	Sobic.005G062000	5
SD (2017 model)	Sobic.005G062100	5
SD (2017 model)	Sobic.005G062200	5
SD (2017 model)	Sobic.005G062300	5
SD (2017 model)	Sobic.005G062500	5
SD (2017 model)	Sobic.005G098700	5
SD (2017 model)	Sobic.005G098800	5
SD (2017 model)	Sobic.005G098900	5
SD (2017 model)	Sobic.005G099000	5
SD (2017 model)	Sobic.005G099100	5
SD (2017 model)	Sobic.005G099150	5
SD (2017 model)	Sobic.005G099500	5
SD (2017 model)	Sobic.005G099550	5
SD (2017 model)	Sobic.005G099600	5
SD (2017 model)	Sobic.005G099700	5
SD (2017 model)	Sobic.005G099800	5
SD (2017 model)	Sobic.005G100000	5
SD (2017 model)	Sobic.005G100200	5
SD (2017 model)	Sobic.005G100250	5
SD (2017 model)	Sobic.005G100300	5
SD (2017 model)	Sobic.005G100400	5
SD (2017 model)	Sobic.005G110505	5
SD (2017 model)	Sobic.005G110508	5
SD (2017 model)	Sobic.005G110511	5
SD (2017 model)	Sobic.005G110514	5
SD (2017 model)	Sobic.005G110517	5
SD (2017 model)	Sobic.005G110520	5
SD (2017 model)	Sobic.005G110523	5
SD (2017 model)	Sobic.005G110526	5
SD (2017 model)	Sobic.005G110529	5
SD (2017 model)	Sobic.005G110532	5
SD (2017 model)	Sobic.005G110535	5
SD (2017 model)	Sobic.005G110541	5
SD (2017 model)	Sobic.005G110544	5
SD (2017 model)	Sobic.005G110547	5
SD (2017 model)	Sobic.005G110550	5
SD (2017 model)	Sobic.005G110553	5
SD (2017 model)	Sobic.005G110556	5
SD (2017 model)	Sobic.005G110559	5
SD (2017 model)	Sobic.005G110562	5
SD (2017 model)	Sobic.005G110565	5
SD (2017 model)	Sobic.005G123700	5
SD (2017 model)	Sobic.005G152250	5
SD (2017 model)	Sobic.005G152300	5
SD (2017 model)	Sobic.005G152400	5
SD (2017 model)	Sobic.005G152500	5
SD (2017 model)	Sobic.005G152550	5
SD (2017 model)	Sobic.005G152600	5
SD (2017 model)	Sobic.005G154900	5
SD (2017 model)	Sobic.005G155001	5
SD (2017 model)	Sobic.005G155100	5
SD (2017 model)	Sobic.005G186600	5
SD (2017 model)	Sobic.005G225500	5
SD (2017 model)	Sobic.005G015450	5
SD (2017 model)	Sobic.005G022700	5
SD (2017 model)	Sobic.005G022800	5
SD (2017 model)	Sobic.005G023000	5
SD (2017 model)	Sobic.005G023100	5
SD (2017 model)	Sobic.005G023201	5
SD (2017 model)	Sobic.005G023301	5
SD (2017 model)	Sobic.005G030600	5
SD (2017 model)	Sobic.005G056600	5
SD (2017 model)	Sobic.005G060200	5
SD (2017 model)	Sobic.005G061950	5
SD (2017 model)	Sobic.005G062000	5
SD (2017 model)	Sobic.005G062100	5
SD (2017 model)	Sobic.005G062200	5
SD (2017 model)	Sobic.005G062300	5
SD (2017 model)	Sobic.005G062500	5
SD (2017 model)	Sobic.005G098700	5
SD (2017 model)	Sobic.005G098800	5
SD (2017 model)	Sobic.005G098900	5
SD (2017 model)	Sobic.005G099000	5
SD (2017 model)	Sobic.005G099100	5
SD (2017 model)	Sobic.005G099150	5
SD (2017 model)	Sobic.005G099400	5
SD (2017 model)	Sobic.005G099500	5
SD (2017 model)	Sobic.005G099550	5
SD (2017 model)	Sobic.005G099600	5
SD (2017 model)	Sobic.005G099700	5
SD (2017 model)	Sobic.005G099800	5
SD (2017 model)	Sobic.005G100000	5
SD (2017 model)	Sobic.005G100200	5
SD (2017 model)	Sobic.005G100250	5
SD (2017 model)	Sobic.005G100300	5
SD (2017 model)	Sobic.005G100400	5
SD (2017 model)	Sobic.005G110505	5
SD (2017 model)	Sobic.005G110508	5
SD (2017 model)	Sobic.005G110511	5
SD (2017 model)	Sobic.005G110514	5
SD (2017 model)	Sobic.005G110517	5
SD (2017 model)	Sobic.005G110520	5
SD (2017 model)	Sobic.005G110523	5
SD (2017 model)	Sobic.005G110526	5
SD (2017 model)	Sobic.005G110529	5
SD (2017 model)	Sobic.005G110532	5
SD (2017 model)	Sobic.005G110535	5
SD (2017 model)	Sobic.005G110541	5
SD (2017 model)	Sobic.005G110544	5
SD (2017 model)	Sobic.005G110547	5
SD (2017 model)	Sobic.005G110550	5
SD (2017 model)	Sobic.005G110553	5
SD (2017 model)	Sobic.005G110556	5
SD (2017 model)	Sobic.005G110559	5
SD (2017 model)	Sobic.005G110562	5
SD (2017 model)	Sobic.005G110565	5
SD (2017 model)	Sobic.005G123500	5
SD (2017 model)	Sobic.005G123700	5
SD (2017 model)	Sobic.005G152250	5
SD (2017 model)	Sobic.005G152300	5
SD (2017 model)	Sobic.005G152400	5
SD (2017 model)	Sobic.005G152500	5
SD (2017 model)	Sobic.005G152550	5
SD (2017 model)	Sobic.005G152600	5
SD (2017 model)	Sobic.005G154900	5
SD (2017 model)	Sobic.005G155001	5
SD (2017 model)	Sobic.005G155100	5
SD (2017 model)	Sobic.006G090700	6
SD (2017 model)	Sobic.006G090800	6
SD (2017 model)	Sobic.006G090900	6
SD (2017 model)	Sobic.006G115532	6
SD (2017 model)	Sobic.006G115600	6
SD (2017 model)	Sobic.006G125500	6
SD (2017 model)	Sobic.006G125600	6
SD (2017 model)	Sobic.006G125700	6
SD (2017 model)	Sobic.006G125900	6
SD (2017 model)	Sobic.006G126000	6
SD (2017 model)	Sobic.006G126100	6
SD (2017 model)	Sobic.006G126200	6
SD (2017 model)	Sobic.006G127200	6
SD (2017 model)	Sobic.006G127300	6
SD (2017 model)	Sobic.006G127400	6
SD (2017 model)	Sobic.006G127500	6
SD (2017 model)	Sobic.006G127600	6
SD (2017 model)	Sobic.006G127700	6
SD (2017 model)	Sobic.006G127750	6
SD (2017 model)	Sobic.006G151600	6
SD (2017 model)	Sobic.006G245200	6
SD (2017 model)	Sobic.006G247100	6
SD (2017 model)	Sobic.006G005550	6
SD (2017 model)	Sobic.006G090700	6
SD (2017 model)	Sobic.006G090800	6
SD (2017 model)	Sobic.006G090900	6
SD (2017 model)	Sobic.006G115466	6
SD (2017 model)	Sobic.006G115532	6
SD (2017 model)	Sobic.006G115600	6
SD (2017 model)	Sobic.006G125400	6
SD (2017 model)	Sobic.006G125500	6
SD (2017 model)	Sobic.006G125600	6
SD (2017 model)	Sobic.006G125900	6
SD (2017 model)	Sobic.006G126000	6
SD (2017 model)	Sobic.006G126100	6
SD (2017 model)	Sobic.006G126200	6
SD (2017 model)	Sobic.006G127200	6
SD (2017 model)	Sobic.006G127300	6
SD (2017 model)	Sobic.006G127350	6
SD (2017 model)	Sobic.006G127400	6
SD (2017 model)	Sobic.006G127500	6
SD (2017 model)	Sobic.006G127600	6
SD (2017 model)	Sobic.006G127700	6
SD (2017 model)	Sobic.006G127750	6
SD (2017 model)	Sobic.006G151500	6
SD (2017 model)	Sobic.006G151600	6
SD (2017 model)	Sobic.006G245100	6
SD (2017 model)	Sobic.007G037100	7
SD (2017 model)	Sobic.007G040700	7
SD (2017 model)	Sobic.007G040800	7
SD (2017 model)	Sobic.007G037100	7
SD (2017 model)	Sobic.007G040700	7
SD (2017 model)	Sobic.007G040800	7
SD (2017 model)	Sobic.008G024500	8
SD (2017 model)	Sobic.008G034400	8
SD (2017 model)	Sobic.008G034500	8
SD (2017 model)	Sobic.008G073600	8
SD (2017 model)	Sobic.008G073700	8
SD (2017 model)	Sobic.008G143000	8
SD (2017 model)	Sobic.008G167300	8
SD (2017 model)	Sobic.008G034400	8
SD (2017 model)	Sobic.008G073600	8
SD (2017 model)	Sobic.008G073700	8
SD (2017 model)	Sobic.008G167200	8
SD (2017 model)	Sobic.009G001700	9
SD (2017 model)	Sobic.009G001800	9
SD (2017 model)	Sobic.009G060300	9
SD (2017 model)	Sobic.009G060400	9
SD (2017 model)	Sobic.009G060501	9
SD (2017 model)	Sobic.009G060600	9
SD (2017 model)	Sobic.009G067000	9
SD (2017 model)	Sobic.009G136700	9
SD (2017 model)	Sobic.009G167000	9
SD (2017 model)	Sobic.009G167100	9
SD (2017 model)	Sobic.009G221900	9
SD (2017 model)	Sobic.009G224600	9
SD (2017 model)	Sobic.009G224700	9
SD (2017 model)	Sobic.009G235600	9
SD (2017 model)	Sobic.009G235700	9
SD (2017 model)	Sobic.009G238100	9
SD (2017 model)	Sobic.009G001700	9
SD (2017 model)	Sobic.009G001800	9
SD (2017 model)	Sobic.009G060100	9
SD (2017 model)	Sobic.009G060300	9
SD (2017 model)	Sobic.009G060400	9
SD (2017 model)	Sobic.009G066900	9
SD (2017 model)	Sobic.009G136600	9
SD (2017 model)	Sobic.009G167000	9
SD (2017 model)	Sobic.009G167100	9
SD (2017 model)	Sobic.009G208600	9
SD (2017 model)	Sobic.009G221200	9
SD (2017 model)	Sobic.009G221800	9
SD (2017 model)	Sobic.009G224600	9
SD (2017 model)	Sobic.009G235300	9
SD (2017 model)	Sobic.009G235500	9
SD (2017 model)	Sobic.009G235600	9
SD (2017 model)	Sobic.010G038700	10
SD (2017 model)	Sobic.010G038800	10
SD (2017 model)	Sobic.010G038900	10
SD (2017 model)	Sobic.010G040200	10
SD (2017 model)	Sobic.010G040300	10
SD (2017 model)	Sobic.010G040600	10
SD (2017 model)	Sobic.010G040700	10
SD (2017 model)	Sobic.010G040800	10
SD (2017 model)	Sobic.010G040900	10
SD (2017 model)	Sobic.010G045833	10
SD (2017 model)	Sobic.010G045966	10
SD (2017 model)	Sobic.010G054700	10
SD (2017 model)	Sobic.010G054800	10
SD (2017 model)	Sobic.010G054900	10
SD (2017 model)	Sobic.010G057300	10
SD (2017 model)	Sobic.010G081950	10
SD (2017 model)	Sobic.010G082000	10
SD (2017 model)	Sobic.010G088200	10
SD (2017 model)	Sobic.010G088300	10
SD (2017 model)	Sobic.010G088400	10
SD (2017 model)	Sobic.010G088500	10
SD (2017 model)	Sobic.010G088600	10
SD (2017 model)	Sobic.010G088700	10
SD (2017 model)	Sobic.010G088800	10
SD (2017 model)	Sobic.010G088950	10
SD (2017 model)	Sobic.010G120300	10
SD (2017 model)	Sobic.010G120350	10
SD (2017 model)	Sobic.010G120400	10
SD (2017 model)	Sobic.010G120500	10
SD (2017 model)	Sobic.010G161000	10
SD (2017 model)	Sobic.010G161050	10
SD (2017 model)	Sobic.010G161100	10
SD (2017 model)	Sobic.010G161201	10
SD (2017 model)	Sobic.010G161300	10
SD (2017 model)	Sobic.010G209600	10
SD (2017 model)	Sobic.010G209700	10
SD (2017 model)	Sobic.010G209800	10
SD (2017 model)	Sobic.010G232500	10
SD (2017 model)	Sobic.010G232600	10
SD (2017 model)	Sobic.010G232700	10
SD (2017 model)	Sobic.010G232750	10
SD (2017 model)	Sobic.010G232800	10
SD (2017 model)	Sobic.010G232900	10
SD (2017 model)	Sobic.010G233000	10
SD (2017 model)	Sobic.010G233100	10
SD (2017 model)	Sobic.010G233200	10
SD (2017 model)	Sobic.010G263151	10
SD (2017 model)	Sobic.010G263200	10
SD (2017 model)	Sobic.010G263300	10
SD (2017 model)	Sobic.010G263400	10
SD (2017 model)	Sobic.010G263500	10
SD (2017 model)	Sobic.010G263600	10
SD (2017 model)	Sobic.010G263700	10
SD (2017 model)	Sobic.010G263800	10
SD (2017 model)	Sobic.010G263900	10
SD (2017 model)	Sobic.010G263950	10
SD (2017 model)	Sobic.010G264000	10
SD (2017 model)	Sobic.010G264100	10
SD (2017 model)	Sobic.010G264150	10
SD (2017 model)	Sobic.010G264200	10
SD (2017 model)	Sobic.010G264300	10
SD (2017 model)	Sobic.010G264400	10
SD (2017 model)	Sobic.010G265100	10
SD (2017 model)	Sobic.010G271300	10
SD (2017 model)	Sobic.010G271600	10
SD (2017 model)	Sobic.010G271700	10
SD (2017 model)	Sobic.010G038600	10
SD (2017 model)	Sobic.010G038700	10
SD (2017 model)	Sobic.010G038800	10
SD (2017 model)	Sobic.010G040100	10
SD (2017 model)	Sobic.010G040200	10
SD (2017 model)	Sobic.010G040600	10
SD (2017 model)	Sobic.010G040700	10
SD (2017 model)	Sobic.010G040800	10
SD (2017 model)	Sobic.010G040900	10
SD (2017 model)	Sobic.010G045833	10
SD (2017 model)	Sobic.010G054800	10
SD (2017 model)	Sobic.010G081900	10
SD (2017 model)	Sobic.010G081950	10
SD (2017 model)	Sobic.010G088100	10
SD (2017 model)	Sobic.010G088200	10
SD (2017 model)	Sobic.010G088300	10
SD (2017 model)	Sobic.010G088400	10
SD (2017 model)	Sobic.010G088500	10
SD (2017 model)	Sobic.010G088600	10
SD (2017 model)	Sobic.010G088700	10
SD (2017 model)	Sobic.010G088800	10
SD (2017 model)	Sobic.010G120300	10
SD (2017 model)	Sobic.010G120350	10
SD (2017 model)	Sobic.010G120400	10
SD (2017 model)	Sobic.010G120500	10
SD (2017 model)	Sobic.010G161000	10
SD (2017 model)	Sobic.010G161050	10
SD (2017 model)	Sobic.010G161100	10
SD (2017 model)	Sobic.010G161201	10
SD (2017 model)	Sobic.010G161300	10
SD (2017 model)	Sobic.010G209600	10
SD (2017 model)	Sobic.010G209700	10
SD (2017 model)	Sobic.010G209800	10
SD (2017 model)	Sobic.010G232500	10
SD (2017 model)	Sobic.010G232600	10
SD (2017 model)	Sobic.010G232700	10
SD (2017 model)	Sobic.010G232750	10
SD (2017 model)	Sobic.010G232800	10
SD (2017 model)	Sobic.010G232900	10
SD (2017 model)	Sobic.010G233000	10
SD (2017 model)	Sobic.010G233100	10
SD (2017 model)	Sobic.010G263151	10
SD (2017 model)	Sobic.010G263200	10
SD (2017 model)	Sobic.010G263300	10
SD (2017 model)	Sobic.010G263400	10
SD (2017 model)	Sobic.010G263500	10
SD (2017 model)	Sobic.010G263600	10
SD (2017 model)	Sobic.010G263700	10
SD (2017 model)	Sobic.010G263800	10
SD (2017 model)	Sobic.010G263900	10
SD (2017 model)	Sobic.010G263950	10
SD (2017 model)	Sobic.010G264000	10
SD (2017 model)	Sobic.010G264100	10
SD (2017 model)	Sobic.010G264150	10
SD (2017 model)	Sobic.010G264200	10
SD (2017 model)	Sobic.010G264300	10
SD (2017 model)	Sobic.010G264400	10
SD (2017 model)	Sobic.010G271300	10
SD (2017 model)	Sobic.010G271501	10
SD (2017 model)	Sobic.010G271600	10
SD (Joint model)	Sobic.001G002400	1
SD (Joint model)	Sobic.001G002500	1
SD (Joint model)	Sobic.001G002600	1
SD (Joint model)	Sobic.001G002650	1
SD (Joint model)	Sobic.001G002700	1
SD (Joint model)	Sobic.001G002800	1
SD (Joint model)	Sobic.001G002900	1
SD (Joint model)	Sobic.001G003000	1
SD (Joint model)	Sobic.001G003100	1
SD (Joint model)	Sobic.001G003200	1
SD (Joint model)	Sobic.001G003300	1
SD (Joint model)	Sobic.001G003400	1
SD (Joint model)	Sobic.001G003500	1
SD (Joint model)	Sobic.001G003600	1
SD (Joint model)	Sobic.001G013000	1
SD (Joint model)	Sobic.001G044900	1
SD (Joint model)	Sobic.001G045500	1
SD (Joint model)	Sobic.001G076850	1
SD (Joint model)	Sobic.001G082500	1
SD (Joint model)	Sobic.001G082600	1
SD (Joint model)	Sobic.001G082700	1
SD (Joint model)	Sobic.001G082800	1
SD (Joint model)	Sobic.001G088450	1
SD (Joint model)	Sobic.001G088500	1
SD (Joint model)	Sobic.001G088600	1
SD (Joint model)	Sobic.001G088700	1
SD (Joint model)	Sobic.001G088800	1
SD (Joint model)	Sobic.001G088900	1
SD (Joint model)	Sobic.001G089000	1
SD (Joint model)	Sobic.001G139800	1
SD (Joint model)	Sobic.001G172800	1
SD (Joint model)	Sobic.001G172900	1
SD (Joint model)	Sobic.001G173000	1
SD (Joint model)	Sobic.001G173100	1
SD (Joint model)	Sobic.001G173150	1
SD (Joint model)	Sobic.001G173201	1
SD (Joint model)	Sobic.001G173251	1
SD (Joint model)	Sobic.001G191900	1
SD (Joint model)	Sobic.001G192000	1
SD (Joint model)	Sobic.001G192100	1
SD (Joint model)	Sobic.001G192200	1
SD (Joint model)	Sobic.001G192250	1
SD (Joint model)	Sobic.001G192300	1
SD (Joint model)	Sobic.001G192400	1
SD (Joint model)	Sobic.001G213666	1
SD (Joint model)	Sobic.001G213832	1
SD (Joint model)	Sobic.001G215600	1
SD (Joint model)	Sobic.001G215700	1
SD (Joint model)	Sobic.001G215900	1
SD (Joint model)	Sobic.001G216100	1
SD (Joint model)	Sobic.001G216200	1
SD (Joint model)	Sobic.001G216300	1
SD (Joint model)	Sobic.001G245400	1
SD (Joint model)	Sobic.001G245500	1
SD (Joint model)	Sobic.001G245650	1
SD (Joint model)	Sobic.001G245800	1
SD (Joint model)	Sobic.001G245900	1
SD (Joint model)	Sobic.001G246001	1
SD (Joint model)	Sobic.001G246101	1
SD (Joint model)	Sobic.001G246200	1
SD (Joint model)	Sobic.001G246300	1
SD (Joint model)	Sobic.001G246400	1
SD (Joint model)	Sobic.001G246500	1
SD (Joint model)	Sobic.001G246600	1
SD (Joint model)	Sobic.001G247700	1
SD (Joint model)	Sobic.001G247800	1
SD (Joint model)	Sobic.001G247900	1
SD (Joint model)	Sobic.001G248000	1
SD (Joint model)	Sobic.001G248100	1
SD (Joint model)	Sobic.001G248200	1
SD (Joint model)	Sobic.001G248300	1
SD (Joint model)	Sobic.001G248400	1
SD (Joint model)	Sobic.001G248500	1
SD (Joint model)	Sobic.001G249300	1
SD (Joint model)	Sobic.001G249400	1
SD (Joint model)	Sobic.001G251700	1
SD (Joint model)	Sobic.001G251750	1
SD (Joint model)	Sobic.001G251800	1
SD (Joint model)	Sobic.001G251900	1
SD (Joint model)	Sobic.001G252000	1
SD (Joint model)	Sobic.001G252050	1
SD (Joint model)	Sobic.001G252101	1
SD (Joint model)	Sobic.001G252151	1
SD (Joint model)	Sobic.001G252200	1
SD (Joint model)	Sobic.001G264550	1
SD (Joint model)	Sobic.001G264600	1
SD (Joint model)	Sobic.001G275950	1
SD (Joint model)	Sobic.001G276000	1
SD (Joint model)	Sobic.001G276100	1
SD (Joint model)	Sobic.001G276200	1
SD (Joint model)	Sobic.001G276300	1
SD (Joint model)	Sobic.001G313600	1
SD (Joint model)	Sobic.001G313700	1
SD (Joint model)	Sobic.001G313800	1
SD (Joint model)	Sobic.001G313900	1
SD (Joint model)	Sobic.001G314000	1
SD (Joint model)	Sobic.001G467800	1
SD (Joint model)	Sobic.001G485000	1
SD (Joint model)	Sobic.001G485100	1
SD (Joint model)	Sobic.001G487800	1
SD (Joint model)	Sobic.001G487900	1
SD (Joint model)	Sobic.001G002400	1
SD (Joint model)	Sobic.001G002500	1
SD (Joint model)	Sobic.001G002600	1
SD (Joint model)	Sobic.001G002650	1
SD (Joint model)	Sobic.001G002700	1
SD (Joint model)	Sobic.001G002900	1
SD (Joint model)	Sobic.001G003000	1
SD (Joint model)	Sobic.001G003100	1
SD (Joint model)	Sobic.001G003300	1
SD (Joint model)	Sobic.001G003400	1
SD (Joint model)	Sobic.001G003500	1
SD (Joint model)	Sobic.001G012900	1
SD (Joint model)	Sobic.001G013000	1
SD (Joint model)	Sobic.001G076850	1
SD (Joint model)	Sobic.001G082400	1
SD (Joint model)	Sobic.001G082500	1
SD (Joint model)	Sobic.001G082600	1
SD (Joint model)	Sobic.001G082700	1
SD (Joint model)	Sobic.001G082800	1
SD (Joint model)	Sobic.001G088400	1
SD (Joint model)	Sobic.001G088450	1
SD (Joint model)	Sobic.001G088500	1
SD (Joint model)	Sobic.001G088600	1
SD (Joint model)	Sobic.001G088700	1
SD (Joint model)	Sobic.001G088800	1
SD (Joint model)	Sobic.001G088900	1
SD (Joint model)	Sobic.001G089000	1
SD (Joint model)	Sobic.001G139750	1
SD (Joint model)	Sobic.001G139800	1
SD (Joint model)	Sobic.001G172800	1
SD (Joint model)	Sobic.001G172900	1
SD (Joint model)	Sobic.001G173000	1
SD (Joint model)	Sobic.001G173100	1
SD (Joint model)	Sobic.001G173201	1
SD (Joint model)	Sobic.001G173251	1
SD (Joint model)	Sobic.001G191800	1
SD (Joint model)	Sobic.001G191900	1
SD (Joint model)	Sobic.001G192000	1
SD (Joint model)	Sobic.001G192100	1
SD (Joint model)	Sobic.001G192200	1
SD (Joint model)	Sobic.001G192250	1
SD (Joint model)	Sobic.001G192300	1
SD (Joint model)	Sobic.001G192400	1
SD (Joint model)	Sobic.001G213666	1
SD (Joint model)	Sobic.001G215600	1
SD (Joint model)	Sobic.001G215700	1
SD (Joint model)	Sobic.001G215900	1
SD (Joint model)	Sobic.001G216200	1
SD (Joint model)	Sobic.001G245400	1
SD (Joint model)	Sobic.001G245500	1
SD (Joint model)	Sobic.001G245650	1
SD (Joint model)	Sobic.001G245800	1
SD (Joint model)	Sobic.001G245900	1
SD (Joint model)	Sobic.001G246001	1
SD (Joint model)	Sobic.001G246101	1
SD (Joint model)	Sobic.001G246200	1
SD (Joint model)	Sobic.001G246300	1
SD (Joint model)	Sobic.001G246400	1
SD (Joint model)	Sobic.001G246500	1
SD (Joint model)	Sobic.001G246600	1
[truncated: 8,019 more rows]

## Sheet: Table S5
Supplemental table S5. Top 1% of genes identified through TWAS for each trait and each tissue type
Trait	Gene	P-value (-log10)	Tissue type		Abereviations:
AN	Sobic.003G395900	3.8291	Growing point		SD	Stomatal density
AN	Sobic.006G148700	3.62917	Growing point		gs	Stomatal conductance
AN	Sobic.001G304000	3.59547	Growing point		AN	Photosynthesis
AN	Sobic.001G333100	3.58543	Growing point		ci/ca	Ratio of intracelluar to ambient CO2
AN	Sobic.007G091800	3.26841	Growing point		iWUE	Intrinisc water use efficiency
AN	Sobic.001G305000	3.23124	Growing point		SLA	Specific Leaf Area
AN	Sobic.001G529200	3.12309	Growing point
AN	Sobic.001G327700	3.0946	Growing point
AN	Sobic.001G062700	3.00406	Growing point
AN	Sobic.006G273000	3.002	Growing point
AN	Sobic.002G155200	2.97995	Growing point
AN	Sobic.002G337600	2.9657	Growing point
AN	Sobic.007G226600	2.95871	Growing point
AN	Sobic.003G067600	2.93983	Growing point
AN	Sobic.003G083600	2.90251	Growing point
AN	Sobic.003G151800	2.88261	Growing point
AN	Sobic.002G035600	2.87555	Growing point
AN	Sobic.004G080100	2.82894	Growing point
AN	Sobic.003G408600	2.79559	Growing point
AN	Sobic.001G038700	2.74936	Growing point
AN	Sobic.002G055700	2.69402	Growing point
AN	Sobic.007G070500	2.68508	Growing point
AN	Sobic.003G011000	2.61951	Growing point
AN	Sobic.004G286700	2.58512	Growing point
AN	Sobic.004G010900	2.58277	Growing point
AN	Sobic.010G101300	2.56879	Growing point
AN	Sobic.006G258600	2.54346	Growing point
AN	Sobic.005G009100	2.53982	Growing point
AN	Sobic.002G343500	2.53915	Growing point
AN	Sobic.010G014800	2.53474	Growing point
AN	Sobic.006G195400	2.52896	Growing point
AN	Sobic.001G215300	2.51818	Growing point
AN	Sobic.003G261700	2.47957	Growing point
AN	Sobic.001G447300	2.47396	Growing point
AN	Sobic.007G116700	2.47043	Growing point
AN	Sobic.001G279100	2.46413	Growing point
AN	Sobic.004G058900	2.4148	Growing point
AN	Sobic.003G358900	2.40072	Growing point
AN	Sobic.001G403800	2.37359	Growing point
AN	Sobic.008G019100	2.34898	Growing point
AN	Sobic.001G251600	2.34382	Growing point
AN	Sobic.002G203100	2.34142	Growing point
AN	Sobic.003G009900	2.33502	Growing point
AN	Sobic.008G035501	2.33469	Growing point
AN	Sobic.003G332200	2.32866	Growing point
AN	Sobic.001G007100	2.325	Growing point
AN	Sobic.002G239300	2.32289	Growing point
AN	Sobic.002G151300	2.30944	Growing point
AN	Sobic.002G164800	2.28293	Growing point
AN	Sobic.002G431700	2.27288	Growing point
AN	Sobic.003G377700	2.26763	Growing point
AN	Sobic.007G182000	2.26614	Growing point
AN	Sobic.010G262000	2.23006	Growing point
AN	Sobic.005G220900	2.22728	Growing point
AN	Sobic.009G157100	2.21148	Growing point
AN	Sobic.003G356500	2.20794	Growing point
AN	Sobic.002G420000	2.20465	Growing point
AN	Sobic.003G391300	2.20155	Growing point
AN	Sobic.001G125000	2.19789	Growing point
AN	Sobic.001G424900	2.18882	Growing point
AN	Sobic.004G198900	2.18315	Growing point
AN	Sobic.005G229166	2.18124	Growing point
AN	Sobic.008G019700	2.17585	Growing point
AN	Sobic.001G422366	2.16959	Growing point
AN	Sobic.003G176500	2.16062	Growing point
AN	Sobic.002G198600	2.15041	Growing point
AN	Sobic.001G402500	2.14471	Growing point
AN	Sobic.006G067600	2.14458	Growing point
AN	Sobic.003G241700	2.14419	Growing point
AN	Sobic.001G243500	2.14021	Growing point
AN	Sobic.002G301000	2.13623	Growing point
AN	Sobic.003G416800	2.13612	Growing point
AN	Sobic.002G405900	2.13237	Growing point
AN	Sobic.002G424800	2.13201	Growing point
AN	Sobic.006G120200	2.12032	Growing point
AN	Sobic.005G129201	2.11557	Growing point
AN	Sobic.001G221800	2.1134	Growing point
AN	Sobic.001G431100	2.11289	Growing point
AN	Sobic.001G009000	2.11259	Growing point
AN	Sobic.004G186000	2.11167	Growing point
AN	Sobic.001G249400	2.10996	Growing point
AN	Sobic.009G157900	2.10897	Growing point
AN	Sobic.003G012300	2.10812	Growing point
AN	Sobic.001G438200	2.10158	Growing point
AN	Sobic.004G088700	2.09727	Growing point
AN	Sobic.001G236400	2.09556	Growing point
AN	Sobic.010G007700	2.0927	Growing point
AN	Sobic.002G218000	2.08717	Growing point
AN	Sobic.006G013100	2.08042	Growing point
AN	Sobic.008G036900	2.08032	Growing point
AN	Sobic.003G329500	2.07731	Growing point
AN	Sobic.003G413900	2.07721	Growing point
AN	Sobic.010G167800	2.07552	Growing point
AN	Sobic.001G238800	2.07423	Growing point
AN	Sobic.002G405000	2.07406	Growing point
AN	Sobic.007G191900	2.07404	Growing point
AN	Sobic.008G134800	2.07195	Growing point
AN	Sobic.009G065000	2.07045	Growing point
AN	Sobic.002G164700	2.06353	Growing point
AN	Sobic.004G342100	2.05976	Growing point
AN	Sobic.003G354600	2.0515	Growing point
AN	Sobic.005G163400	2.05027	Growing point
AN	Sobic.004G075900	2.04944	Growing point
AN	Sobic.007G090472	2.04834	Growing point
AN	Sobic.004G267500	2.04733	Growing point
AN	Sobic.001G138800	2.04163	Growing point
AN	Sobic.006G039100	2.03717	Growing point
AN	Sobic.004G288500	2.03654	Growing point
AN	Sobic.001G182600	2.03458	Growing point
AN	Sobic.003G106800	2.03106	Growing point
AN	Sobic.001G429000	2.02504	Growing point
AN	Sobic.001G341500	2.02205	Growing point
AN	Sobic.007G201000	2.01724	Growing point
AN	Sobic.004G174100	2.00884	Growing point
AN	Sobic.001G377600	1.99986	Growing point
AN	Sobic.009G158900	1.99965	Growing point
AN	Sobic.002G101100	1.99297	Growing point
AN	Sobic.007G181900	1.99278	Growing point
AN	Sobic.009G249700	1.9869	Growing point
AN	Sobic.009G020100	1.98551	Growing point
AN	Sobic.001G334700	1.98549	Growing point
AN	Sobic.008G039000	1.98494	Growing point
AN	Sobic.002G000600	1.98016	Growing point
AN	Sobic.001G479000	1.97551	Growing point
AN	Sobic.009G159900	1.96541	Growing point
AN	Sobic.002G037200	1.964	Growing point
AN	Sobic.001G106700	1.96163	Growing point
AN	Sobic.010G097400	1.95906	Growing point
AN	Sobic.006G137500	1.95879	Growing point
AN	Sobic.001G427400	1.953	Growing point
AN	Sobic.003G226100	1.95215	Growing point
AN	Sobic.004G236500	1.94834	Growing point
AN	Sobic.008G004000	1.9454	Growing point
AN	Sobic.006G028700	1.94407	Growing point
AN	Sobic.002G368700	1.94248	Growing point
AN	Sobic.007G147600	1.94105	Growing point
AN	Sobic.006G231200	1.93655	Growing point
AN	Sobic.003G181600	1.93595	Growing point
AN	Sobic.003G372100	1.93558	Growing point
AN	Sobic.004G162500	1.93524	Growing point
AN	Sobic.007G127600	1.9343	Growing point
AN	Sobic.001G158900	1.93288	Growing point
AN	Sobic.001G169800	1.93245	Growing point
AN	Sobic.010G057400	1.93205	Growing point
AN	Sobic.003G103000	1.92734	Growing point
AN	Sobic.009G068500	1.92517	Growing point
AN	Sobic.004G298900	1.92346	Growing point
AN	Sobic.004G295400	1.92316	Growing point
AN	Sobic.002G353800	1.92024	Growing point
AN	Sobic.005G228600	1.91834	Growing point
AN	Sobic.001G063800	1.91763	Growing point
AN	Sobic.003G098900	1.90965	Growing point
AN	Sobic.009G205700	1.90776	Growing point
AN	Sobic.003G062200	1.90676	Growing point
AN	Sobic.010G013400	1.90563	Growing point
AN	Sobic.002G400800	1.90177	Growing point
AN	Sobic.007G134100	1.89759	Growing point
AN	Sobic.005G002400	1.89744	Growing point
AN	Sobic.005G224500	1.89679	Growing point
AN	Sobic.002G225000	1.89277	Growing point
AN	Sobic.003G107000	1.88908	Growing point
AN	Sobic.001G071600	1.88893	Growing point
AN	Sobic.007G180450	1.8861	Growing point
AN	Sobic.004G278100	1.87804	Growing point
AN	Sobic.009G191200	1.87764	Growing point
AN	Sobic.004G153400	1.87598	Growing point
AN	Sobic.010G101000	1.87082	Growing point
AN	Sobic.007G091400	1.86951	Growing point
AN	Sobic.008G174200	1.86761	Growing point
AN	Sobic.006G222600	1.86646	Growing point
AN	Sobic.004G031800	1.86572	Growing point
AN	Sobic.001G022800	1.86348	Growing point
AN	Sobic.001G454000	1.85964	Growing point
AN	Sobic.005G004000	1.85459	Growing point
AN	Sobic.007G154701	1.85268	Growing point
AN	Sobic.002G414900	1.85121	Growing point
AN	Sobic.010G143300	1.84909	Growing point
AN	Sobic.001G128300	1.84791	Growing point
AN	Sobic.008G102000	1.84701	Growing point
AN	Sobic.002G176800	1.84563	Growing point
AN	Sobic.006G074400	1.84417	Growing point
AN	Sobic.005G111700	1.84308	Growing point
AN	Sobic.004G042600	1.84102	Growing point
AN	Sobic.008G152600	1.8356	Growing point
AN	Sobic.001G493500	1.83489	Growing point
AN	Sobic.003G081700	1.83382	Growing point
AN	Sobic.008G073400	1.83268	Growing point
AN	Sobic.004G296500	1.83201	Growing point
AN	Sobic.010G119800	1.83069	Growing point
AN	Sobic.002G172700	1.83009	Growing point
AN	Sobic.001G346000	1.82915	Growing point
AN	Sobic.001G386000	1.82855	Growing point
AN	Sobic.004G351300	1.82815	Growing point
AN	Sobic.004G051700	1.82611	Growing point
AN	Sobic.004G342400	1.825	Growing point
AN	Sobic.001G389800	4.2403	Leaf three
AN	Sobic.003G340600	3.94551	Leaf three
AN	Sobic.003G009900	3.88305	Leaf three
AN	Sobic.009G190300	3.87409	Leaf three
AN	Sobic.009G094300	3.66723	Leaf three
AN	Sobic.003G049400	3.62465	Leaf three
AN	Sobic.001G331600	3.59786	Leaf three
AN	Sobic.004G297000	3.42072	Leaf three
AN	Sobic.003G426900	3.36829	Leaf three
AN	Sobic.007G126900	3.26457	Leaf three
AN	Sobic.008G097900	3.21957	Leaf three
AN	Sobic.007G139900	3.21816	Leaf three
AN	Sobic.001G050600	3.10199	Leaf three
AN	Sobic.001G387700	3.04319	Leaf three
AN	Sobic.008G177100	3.0402	Leaf three
AN	Sobic.007G052300	2.98485	Leaf three
AN	Sobic.003G197800	2.96767	Leaf three
AN	Sobic.004G249300	2.94104	Leaf three
AN	Sobic.007G112200	2.88103	Leaf three
AN	Sobic.001G026800	2.84206	Leaf three
AN	Sobic.001G002600	2.82683	Leaf three
AN	Sobic.007G126300	2.82111	Leaf three
AN	Sobic.001G422500	2.80396	Leaf three
AN	Sobic.006G124000	2.80281	Leaf three
AN	Sobic.001G217400	2.77916	Leaf three
AN	Sobic.003G241300	2.73986	Leaf three
AN	Sobic.001G186200	2.73506	Leaf three
AN	Sobic.009G229800	2.71776	Leaf three
AN	Sobic.010G208400	2.71341	Leaf three
AN	Sobic.009G136700	2.70543	Leaf three
AN	Sobic.002G109400	2.68738	Leaf three
AN	Sobic.009G095100	2.68232	Leaf three
AN	Sobic.004G231200	2.67143	Leaf three
AN	Sobic.002G248600	2.6648	Leaf three
AN	Sobic.004G146300	2.65969	Leaf three
AN	Sobic.001G312900	2.65961	Leaf three
AN	Sobic.006G058300	2.62399	Leaf three
AN	Sobic.006G178500	2.62379	Leaf three
AN	Sobic.003G026600	2.62164	Leaf three
AN	Sobic.003G391300	2.60402	Leaf three
AN	Sobic.007G122200	2.57615	Leaf three
AN	Sobic.004G295000	2.57002	Leaf three
AN	Sobic.001G158900	2.56616	Leaf three
AN	Sobic.001G434100	2.54203	Leaf three
AN	Sobic.001G431000	2.54182	Leaf three
AN	Sobic.007G051800	2.51666	Leaf three
AN	Sobic.004G241800	2.51179	Leaf three
AN	Sobic.004G071000	2.50282	Leaf three
AN	Sobic.003G110700	2.49551	Leaf three
AN	Sobic.004G082300	2.48154	Leaf three
AN	Sobic.004G164500	2.47825	Leaf three
AN	Sobic.007G150200	2.46534	Leaf three
AN	Sobic.006G083400	2.46404	Leaf three
AN	Sobic.003G395300	2.46389	Leaf three
AN	Sobic.002G071400	2.46333	Leaf three
AN	Sobic.001G103900	2.45771	Leaf three
AN	Sobic.010G133400	2.45717	Leaf three
AN	Sobic.009G258100	2.44747	Leaf three
AN	Sobic.001G477200	2.43848	Leaf three
AN	Sobic.002G091600	2.43821	Leaf three
AN	Sobic.004G160200	2.43583	Leaf three
AN	Sobic.001G016900	2.42579	Leaf three
AN	Sobic.009G161100	2.42462	Leaf three
AN	Sobic.009G119000	2.39487	Leaf three
AN	Sobic.002G204700	2.38583	Leaf three
AN	Sobic.002G405200	2.38538	Leaf three
AN	Sobic.003G208800	2.37452	Leaf three
AN	Sobic.009G165400	2.37351	Leaf three
AN	Sobic.005G043400	2.37271	Leaf three
AN	Sobic.005G194000	2.37127	Leaf three
AN	Sobic.007G051000	2.36865	Leaf three
AN	Sobic.004G359800	2.36703	Leaf three
AN	Sobic.004G124500	2.36261	Leaf three
AN	Sobic.004G044000	2.34372	Leaf three
AN	Sobic.003G370900	2.33584	Leaf three
AN	Sobic.003G316700	2.33287	Leaf three
AN	Sobic.001G360900	2.31873	Leaf three
AN	Sobic.009G205700	2.31828	Leaf three
AN	Sobic.003G050000	2.31454	Leaf three
AN	Sobic.005G017300	2.31375	Leaf three
AN	Sobic.004G086300	2.31375	Leaf three
AN	Sobic.002G153700	2.29878	Leaf three
AN	Sobic.008G152900	2.29399	Leaf three
AN	Sobic.003G356400	2.28682	Leaf three
AN	Sobic.006G053700	2.28464	Leaf three
AN	Sobic.010G081900	2.27472	Leaf three
AN	Sobic.001G414000	2.25565	Leaf three
AN	Sobic.004G158500	2.25269	Leaf three
AN	Sobic.010G153100	2.22986	Leaf three
AN	Sobic.001G046000	2.22896	Leaf three
AN	Sobic.008G006100	2.21277	Leaf three
AN	Sobic.002G150200	2.20923	Leaf three
AN	Sobic.004G357700	2.20864	Leaf three
AN	Sobic.009G085100	2.20637	Leaf three
AN	Sobic.010G193600	2.20622	Leaf three
AN	Sobic.002G137400	2.19533	Leaf three
AN	Sobic.003G195600	2.19364	Leaf three
AN	Sobic.007G152300	2.18929	Leaf three
AN	Sobic.005G141801	2.18902	Leaf three
AN	Sobic.001G544500	2.16946	Leaf three
AN	Sobic.005G171800	2.16207	Leaf three
AN	Sobic.002G027700	2.15762	Leaf three
AN	Sobic.004G351800	2.15658	Leaf three
AN	Sobic.010G188800	2.15542	Leaf three
AN	Sobic.010G236800	2.15066	Leaf three
AN	Sobic.010G012500	2.14901	Leaf three
AN	Sobic.007G107900	2.14874	Leaf three
AN	Sobic.001G483800	2.1447	Leaf three
AN	Sobic.003G435500	2.13873	Leaf three
AN	Sobic.002G215600	2.13835	Leaf three
AN	Sobic.002G180900	2.13745	Leaf three
AN	Sobic.009G099100	2.13532	Leaf three
AN	Sobic.002G110700	2.1276	Leaf three
AN	Sobic.003G097100	2.12225	Leaf three
AN	Sobic.005G036800	2.11906	Leaf three
AN	Sobic.001G489000	2.1174	Leaf three
AN	Sobic.003G115400	2.11392	Leaf three
AN	Sobic.001G201900	2.11052	Leaf three
AN	Sobic.002G231700	2.1027	Leaf three
AN	Sobic.006G218900	2.10115	Leaf three
AN	Sobic.002G374900	2.0805	Leaf three
AN	Sobic.004G111400	2.07144	Leaf three
AN	Sobic.010G035400	2.07136	Leaf three
AN	Sobic.001G417800	2.07104	Leaf three
AN	Sobic.001G062900	2.07021	Leaf three
AN	Sobic.009G144200	2.06952	Leaf three
AN	Sobic.003G307200	2.06524	Leaf three
AN	Sobic.005G030100	2.05996	Leaf three
AN	Sobic.003G187500	2.05814	Leaf three
AN	Sobic.002G098900	2.05669	Leaf three
AN	Sobic.002G127800	2.05649	Leaf three
AN	Sobic.006G263000	2.05566	Leaf three
AN	Sobic.004G243800	2.05061	Leaf three
AN	Sobic.001G322100	2.04817	Leaf three
AN	Sobic.009G119300	2.0481	Leaf three
AN	Sobic.004G019600	2.03876	Leaf three
AN	Sobic.002G155200	2.03546	Leaf three
AN	Sobic.004G302600	2.03542	Leaf three
AN	Sobic.003G058200	2.03411	Leaf three
AN	Sobic.002G341200	2.0323	Leaf three
AN	Sobic.001G336200	2.03222	Leaf three
AN	Sobic.003G370300	2.03215	Leaf three
AN	Sobic.002G140300	2.0309	Leaf three
AN	Sobic.007G001200	2.02114	Leaf three
AN	Sobic.007G011300	2.01893	Leaf three
AN	Sobic.003G096000	2.01695	Leaf three
AN	Sobic.001G104800	2.01281	Leaf three
AN	Sobic.006G164200	2.00334	Leaf three
AN	Sobic.003G254000	1.99643	Leaf three
AN	Sobic.004G023200	1.99392	Leaf three
AN	Sobic.005G028100	1.99313	Leaf three
AN	Sobic.001G086200	1.99261	Leaf three
AN	Sobic.005G048400	1.98495	Leaf three
AN	Sobic.004G265600	1.98462	Leaf three
AN	Sobic.009G224700	1.98138	Leaf three
AN	Sobic.005G003800	1.97929	Leaf three
AN	Sobic.009G222600	1.97906	Leaf three
AN	Sobic.001G107300	1.97874	Leaf three
AN	Sobic.002G098800	1.97726	Leaf three
AN	Sobic.002G154000	1.9758	Leaf three
AN	Sobic.004G299000	1.97472	Leaf three
AN	Sobic.010G232900	1.97342	Leaf three
AN	Sobic.006G080600	1.97316	Leaf three
AN	Sobic.010G123700	1.96161	Leaf three
AN	Sobic.002G268000	1.95931	Leaf three
AN	Sobic.006G212900	1.95077	Leaf three
AN	Sobic.004G009700	1.94967	Leaf three
ci/ca	Sobic.010G108900	5.41567	Growing point
ci/ca	Sobic.009G049500	4.9914	Growing point
ci/ca	Sobic.003G129500	4.92082	Growing point
ci/ca	Sobic.006G054500	4.62893	Growing point
ci/ca	Sobic.003G151800	4.28651	Growing point
ci/ca	Sobic.003G387600	4.11634	Growing point
ci/ca	Sobic.003G280300	4.05849	Growing point
ci/ca	Sobic.001G097200	4.02457	Growing point
ci/ca	Sobic.010G106300	4.01502	Growing point
ci/ca	Sobic.001G377800	3.91368	Growing point
ci/ca	Sobic.002G154000	3.90793	Growing point
ci/ca	Sobic.010G055700	3.85455	Growing point
ci/ca	Sobic.003G408800	3.80864	Growing point
ci/ca	Sobic.001G063200	3.80432	Growing point
ci/ca	Sobic.004G142800	3.72174	Growing point
ci/ca	Sobic.010G176300	3.69505	Growing point
ci/ca	Sobic.001G129400	3.68223	Growing point
ci/ca	Sobic.010G275200	3.67593	Growing point
ci/ca	Sobic.007G117500	3.64962	Growing point
ci/ca	Sobic.004G129100	3.62473	Growing point
ci/ca	Sobic.003G125650	3.57736	Growing point
ci/ca	Sobic.004G217600	3.5333	Growing point
ci/ca	Sobic.009G148200	3.53163	Growing point
ci/ca	Sobic.006G183100	3.45841	Growing point
ci/ca	Sobic.003G189000	3.44987	Growing point
ci/ca	Sobic.001G377900	3.42658	Growing point
ci/ca	Sobic.001G462100	3.41261	Growing point
ci/ca	Sobic.004G118200	3.37597	Growing point
ci/ca	Sobic.006G013000	3.37394	Growing point
ci/ca	Sobic.001G313200	3.37064	Growing point
ci/ca	Sobic.008G051100	3.36531	Growing point
ci/ca	Sobic.002G154400	3.36236	Growing point
ci/ca	Sobic.003G072200	3.35827	Growing point
ci/ca	Sobic.001G069400	3.3563	Growing point
ci/ca	Sobic.007G160200	3.316	Growing point
ci/ca	Sobic.001G180200	3.31342	Growing point
ci/ca	Sobic.003G233500	3.31198	Growing point
ci/ca	Sobic.001G093900	3.31015	Growing point
ci/ca	Sobic.003G427100	3.30531	Growing point
ci/ca	Sobic.010G162500	3.2602	Growing point
ci/ca	Sobic.007G062800	3.2327	Growing point
ci/ca	Sobic.007G224900	3.2141	Growing point
ci/ca	Sobic.003G097900	3.21268	Growing point
ci/ca	Sobic.006G270900	3.18051	Growing point
ci/ca	Sobic.009G224700	3.1674	Growing point
ci/ca	Sobic.004G246100	3.15711	Growing point
ci/ca	Sobic.006G214300	3.15705	Growing point
ci/ca	Sobic.008G136200	3.13831	Growing point
ci/ca	Sobic.009G170800	3.12903	Growing point
ci/ca	Sobic.007G120500	3.12724	Growing point
ci/ca	Sobic.002G380000	3.12282	Growing point
ci/ca	Sobic.002G309800	3.11767	Growing point
ci/ca	Sobic.010G179700	3.09732	Growing point
ci/ca	Sobic.002G027800	3.09246	Growing point
ci/ca	Sobic.002G370900	3.07142	Growing point
ci/ca	Sobic.006G091400	3.06927	Growing point
ci/ca	Sobic.003G077900	3.06191	Growing point
ci/ca	Sobic.001G392600	3.04965	Growing point
ci/ca	Sobic.002G033400	3.0487	Growing point
ci/ca	Sobic.003G368700	3.0428	Growing point
ci/ca	Sobic.001G206700	3.02777	Growing point
ci/ca	Sobic.004G306500	3.02747	Growing point
ci/ca	Sobic.004G137900	3.0224	Growing point
ci/ca	Sobic.007G071950	3.02083	Growing point
ci/ca	Sobic.004G279601	3.01503	Growing point
ci/ca	Sobic.001G004400	3.00969	Growing point
ci/ca	Sobic.001G238900	3.00371	Growing point
ci/ca	Sobic.001G426200	3.00107	Growing point
ci/ca	Sobic.003G329800	3.00088	Growing point
ci/ca	Sobic.001G162800	2.98574	Growing point
ci/ca	Sobic.009G141700	2.9735	Growing point
ci/ca	Sobic.007G003100	2.95602	Growing point
ci/ca	Sobic.004G006300	2.95	Growing point
ci/ca	Sobic.009G101100	2.94712	Growing point
ci/ca	Sobic.003G264200	2.93373	Growing point
ci/ca	Sobic.010G072300	2.92827	Growing point
ci/ca	Sobic.008G128600	2.92687	Growing point
ci/ca	Sobic.010G042100	2.90801	Growing point
ci/ca	Sobic.003G043000	2.90773	Growing point
ci/ca	Sobic.004G155600	2.90031	Growing point
ci/ca	Sobic.003G108200	2.88122	Growing point
ci/ca	Sobic.007G090537	2.87855	Growing point
ci/ca	Sobic.002G309100	2.87202	Growing point
ci/ca	Sobic.002G246200	2.86706	Growing point
ci/ca	Sobic.007G114000	2.8629	Growing point
ci/ca	Sobic.002G412700	2.86088	Growing point
ci/ca	Sobic.009G024500	2.85822	Growing point
ci/ca	Sobic.003G443300	2.8543	Growing point
ci/ca	Sobic.004G211833	2.85133	Growing point
ci/ca	Sobic.004G130100	2.84975	Growing point
ci/ca	Sobic.002G404300	2.84225	Growing point
ci/ca	Sobic.002G375500	2.8302	Growing point
ci/ca	Sobic.003G034600	2.82756	Growing point
ci/ca	Sobic.010G105600	2.82542	Growing point
ci/ca	Sobic.004G112100	2.82491	Growing point
ci/ca	Sobic.003G029000	2.82039	Growing point
ci/ca	Sobic.007G203500	2.8172	Growing point
ci/ca	Sobic.002G049000	2.81404	Growing point
ci/ca	Sobic.007G184600	2.81398	Growing point
ci/ca	Sobic.001G198100	2.79552	Growing point
ci/ca	Sobic.002G308700	2.79359	Growing point
ci/ca	Sobic.008G106100	2.79053	Growing point
ci/ca	Sobic.004G310100	2.78733	Growing point
ci/ca	Sobic.006G064200	2.7832	Growing point
ci/ca	Sobic.002G184400	2.7813	Growing point
ci/ca	Sobic.004G017900	2.77861	Growing point
ci/ca	Sobic.010G142700	2.7753	Growing point
ci/ca	Sobic.007G168900	2.77067	Growing point
ci/ca	Sobic.007G211500	2.77049	Growing point
ci/ca	Sobic.003G202900	2.76674	Growing point
ci/ca	Sobic.005G164700	2.76189	Growing point
ci/ca	Sobic.003G045400	2.75609	Growing point
ci/ca	Sobic.010G088000	2.75582	Growing point
ci/ca	Sobic.002G198200	2.73375	Growing point
ci/ca	Sobic.006G138300	2.73255	Growing point
ci/ca	Sobic.003G419900	2.73128	Growing point
ci/ca	Sobic.002G119400	2.7262	Growing point
ci/ca	Sobic.003G297200	2.71441	Growing point
ci/ca	Sobic.002G253900	2.7137	Growing point
ci/ca	Sobic.001G384000	2.71322	Growing point
ci/ca	Sobic.006G024500	2.71321	Growing point
ci/ca	Sobic.001G116100	2.71151	Growing point
ci/ca	Sobic.002G052000	2.70659	Growing point
ci/ca	Sobic.002G045900	2.70205	Growing point
ci/ca	Sobic.009G172950	2.70069	Growing point
ci/ca	Sobic.007G060700	2.70017	Growing point
ci/ca	Sobic.010G236200	2.69975	Growing point
ci/ca	Sobic.003G012200	2.69839	Growing point
ci/ca	Sobic.008G173800	2.69299	Growing point
ci/ca	Sobic.001G004800	2.69121	Growing point
ci/ca	Sobic.001G120300	2.68906	Growing point
ci/ca	Sobic.004G193000	2.6853	Growing point
ci/ca	Sobic.003G346400	2.6804	Growing point
ci/ca	Sobic.002G293200	2.68025	Growing point
ci/ca	Sobic.005G141000	2.67411	Growing point
ci/ca	Sobic.003G249200	2.6697	Growing point
ci/ca	Sobic.006G147200	2.66915	Growing point
ci/ca	Sobic.001G443000	2.66503	Growing point
ci/ca	Sobic.001G113200	2.66291	Growing point
ci/ca	Sobic.001G542400	2.6612	Growing point
ci/ca	Sobic.006G096600	2.65863	Growing point
ci/ca	Sobic.001G205200	2.65654	Growing point
ci/ca	Sobic.004G170500	2.64616	Growing point
ci/ca	Sobic.004G141800	2.64096	Growing point
ci/ca	Sobic.004G006200	2.64088	Growing point
ci/ca	Sobic.010G185400	2.63695	Growing point
ci/ca	Sobic.006G245700	2.63478	Growing point
ci/ca	Sobic.004G155900	2.63282	Growing point
ci/ca	Sobic.004G296400	2.63046	Growing point
ci/ca	Sobic.010G069600	2.62764	Growing point
ci/ca	Sobic.001G191500	2.62593	Growing point
ci/ca	Sobic.005G032300	2.62575	Growing point
ci/ca	Sobic.008G162900	2.62096	Growing point
ci/ca	Sobic.001G031900	2.61485	Growing point
ci/ca	Sobic.001G291800	2.61288	Growing point
ci/ca	Sobic.001G417000	2.60945	Growing point
ci/ca	Sobic.005G231500	2.60643	Growing point
ci/ca	Sobic.005G034500	2.60543	Growing point
ci/ca	Sobic.007G221800	2.59927	Growing point
ci/ca	Sobic.004G229000	2.5979	Growing point
ci/ca	Sobic.004G181700	2.5971	Growing point
ci/ca	Sobic.004G128000	2.59201	Growing point
ci/ca	Sobic.009G191400	2.58962	Growing point
ci/ca	Sobic.009G001200	2.58462	Growing point
ci/ca	Sobic.007G219400	2.58415	Growing point
ci/ca	Sobic.010G176200	2.58222	Growing point
ci/ca	Sobic.003G340700	2.57597	Growing point
ci/ca	Sobic.001G178100	2.57496	Growing point
ci/ca	Sobic.002G275100	2.57434	Growing point
ci/ca	Sobic.004G321900	2.57427	Growing point
ci/ca	Sobic.009G168000	2.57356	Growing point
ci/ca	Sobic.003G256600	2.57293	Growing point
ci/ca	Sobic.010G008800	2.56734	Growing point
ci/ca	Sobic.006G141500	2.56453	Growing point
ci/ca	Sobic.010G111800	2.56321	Growing point
ci/ca	Sobic.001G427400	2.5614	Growing point
ci/ca	Sobic.006G216200	2.55895	Growing point
ci/ca	Sobic.005G004300	2.55647	Growing point
ci/ca	Sobic.010G032400	2.55244	Growing point
ci/ca	Sobic.003G389500	2.54893	Growing point
ci/ca	Sobic.009G024400	2.54403	Growing point
ci/ca	Sobic.004G271900	2.54342	Growing point
ci/ca	Sobic.002G236300	2.54129	Growing point
ci/ca	Sobic.009G052600	2.53873	Growing point
ci/ca	Sobic.001G208000	2.53107	Growing point
ci/ca	Sobic.002G253100	2.5301	Growing point
ci/ca	Sobic.001G501100	2.52491	Growing point
ci/ca	Sobic.010G168200	2.52406	Growing point
ci/ca	Sobic.002G267100	2.52311	Growing point
ci/ca	Sobic.003G182400	2.51817	Growing point
ci/ca	Sobic.002G268700	2.51702	Growing point
ci/ca	Sobic.006G254600	2.51701	Growing point
ci/ca	Sobic.006G044600	2.51426	Growing point
ci/ca	Sobic.005G111100	2.51298	Growing point
ci/ca	Sobic.003G420700	2.51205	Growing point
ci/ca	Sobic.002G194100	3.97406	Leaf three
ci/ca	Sobic.009G199700	3.83447	Leaf three
ci/ca	Sobic.003G316850	3.71051	Leaf three
ci/ca	Sobic.008G078900	3.66167	Leaf three
ci/ca	Sobic.004G067100	3.62362	Leaf three
ci/ca	Sobic.003G264901	3.61491	Leaf three
ci/ca	Sobic.008G022400	3.52157	Leaf three
ci/ca	Sobic.002G362300	3.48677	Leaf three
ci/ca	Sobic.002G260000	3.47678	Leaf three
ci/ca	Sobic.009G233200	3.40113	Leaf three
ci/ca	Sobic.003G223900	3.39283	Leaf three
ci/ca	Sobic.006G085300	3.35105	Leaf three
ci/ca	Sobic.010G244500	3.33822	Leaf three
ci/ca	Sobic.002G189100	3.32442	Leaf three
ci/ca	Sobic.001G161700	3.32036	Leaf three
ci/ca	Sobic.001G023700	3.28281	Leaf three
ci/ca	Sobic.004G010900	3.24589	Leaf three
ci/ca	Sobic.002G261800	3.2327	Leaf three
ci/ca	Sobic.007G146400	3.22208	Leaf three
ci/ca	Sobic.001G147100	3.21691	Leaf three
ci/ca	Sobic.002G358400	3.21613	Leaf three
ci/ca	Sobic.009G129500	3.20955	Leaf three
ci/ca	Sobic.006G100200	3.19711	Leaf three
ci/ca	Sobic.002G246700	3.19307	Leaf three
ci/ca	Sobic.001G208000	3.18159	Leaf three
ci/ca	Sobic.003G106500	3.16552	Leaf three
ci/ca	Sobic.008G126500	3.12592	Leaf three
ci/ca	Sobic.009G242100	3.07082	Leaf three
ci/ca	Sobic.002G120700	3.06954	Leaf three
ci/ca	Sobic.003G386500	3.01629	Leaf three
ci/ca	Sobic.004G113800	3.00429	Leaf three
ci/ca	Sobic.004G117900	3.00342	Leaf three
ci/ca	Sobic.002G235200	3.00066	Leaf three
ci/ca	Sobic.006G032500	2.98215	Leaf three
ci/ca	Sobic.003G403400	2.94829	Leaf three
ci/ca	Sobic.006G202500	2.92958	Leaf three
ci/ca	Sobic.006G175400	2.91757	Leaf three
ci/ca	Sobic.002G126300	2.89378	Leaf three
ci/ca	Sobic.003G381400	2.88685	Leaf three
ci/ca	Sobic.009G257600	2.88275	Leaf three
ci/ca	Sobic.002G251200	2.88225	Leaf three
ci/ca	Sobic.001G460500	2.86265	Leaf three
ci/ca	Sobic.001G475400	2.86132	Leaf three
ci/ca	Sobic.004G306800	2.85906	Leaf three
ci/ca	Sobic.001G441000	2.84536	Leaf three
ci/ca	Sobic.001G461200	2.84064	Leaf three
ci/ca	Sobic.003G271400	2.83952	Leaf three
ci/ca	Sobic.001G497600	2.83773	Leaf three
ci/ca	Sobic.003G401800	2.82628	Leaf three
ci/ca	Sobic.001G202266	2.82118	Leaf three
ci/ca	Sobic.002G396200	2.81845	Leaf three
ci/ca	Sobic.007G009200	2.80179	Leaf three
ci/ca	Sobic.010G254900	2.79815	Leaf three
ci/ca	Sobic.009G020900	2.79504	Leaf three
ci/ca	Sobic.010G189700	2.79335	Leaf three
ci/ca	Sobic.010G217532	2.79037	Leaf three
ci/ca	Sobic.003G262200	2.78817	Leaf three
ci/ca	Sobic.007G223500	2.77977	Leaf three
ci/ca	Sobic.010G133400	2.77505	Leaf three
ci/ca	Sobic.004G061900	2.76695	Leaf three
ci/ca	Sobic.001G058500	2.76693	Leaf three
ci/ca	Sobic.005G198000	2.75865	Leaf three
ci/ca	Sobic.001G355600	2.75675	Leaf three
ci/ca	Sobic.008G072300	2.75176	Leaf three
ci/ca	Sobic.001G424700	2.74584	Leaf three
ci/ca	Sobic.006G142332	2.742	Leaf three
ci/ca	Sobic.002G265600	2.73553	Leaf three
ci/ca	Sobic.002G087900	2.73213	Leaf three
ci/ca	Sobic.004G289300	2.72966	Leaf three
ci/ca	Sobic.010G241000	2.72281	Leaf three
ci/ca	Sobic.003G028900	2.71955	Leaf three
ci/ca	Sobic.003G214800	2.69882	Leaf three
ci/ca	Sobic.010G193600	2.68277	Leaf three
ci/ca	Sobic.003G003600	2.67735	Leaf three
ci/ca	Sobic.005G004300	2.66921	Leaf three
ci/ca	Sobic.004G178000	2.66665	Leaf three
ci/ca	Sobic.001G347700	2.66656	Leaf three
ci/ca	Sobic.010G173100	2.66391	Leaf three
ci/ca	Sobic.002G058700	2.66012	Leaf three
ci/ca	Sobic.001G082400	2.64755	Leaf three
ci/ca	Sobic.001G124500	2.6455	Leaf three
ci/ca	Sobic.001G112700	2.63508	Leaf three
ci/ca	Sobic.001G180900	2.63156	Leaf three
ci/ca	Sobic.009G107400	2.6313	Leaf three
ci/ca	Sobic.001G494200	2.63026	Leaf three
ci/ca	Sobic.003G428600	2.6267	Leaf three
ci/ca	Sobic.005G195301	2.61901	Leaf three
ci/ca	Sobic.001G127500	2.61727	Leaf three
ci/ca	Sobic.005G075500	2.60834	Leaf three
ci/ca	Sobic.002G278500	2.60679	Leaf three
ci/ca	Sobic.002G027700	2.60222	Leaf three
ci/ca	Sobic.010G039500	2.59801	Leaf three
ci/ca	Sobic.001G149600	2.58862	Leaf three
ci/ca	Sobic.008G047000	2.58	Leaf three
ci/ca	Sobic.001G070000	2.57806	Leaf three
ci/ca	Sobic.003G036900	2.57781	Leaf three
ci/ca	Sobic.001G021800	2.57251	Leaf three
ci/ca	Sobic.003G416400	2.56607	Leaf three
ci/ca	Sobic.009G217300	2.56278	Leaf three
ci/ca	Sobic.010G205500	2.56108	Leaf three
ci/ca	Sobic.004G166500	2.55764	Leaf three
ci/ca	Sobic.001G187100	2.55738	Leaf three
ci/ca	Sobic.002G004900	2.55256	Leaf three
ci/ca	Sobic.006G225200	2.55137	Leaf three
ci/ca	Sobic.002G291700	2.54807	Leaf three
ci/ca	Sobic.010G020400	2.53841	Leaf three
ci/ca	Sobic.010G167601	2.53124	Leaf three
ci/ca	Sobic.002G255200	2.51416	Leaf three
ci/ca	Sobic.003G075000	2.51264	Leaf three
ci/ca	Sobic.004G103500	2.50436	Leaf three
ci/ca	Sobic.009G140700	2.50194	Leaf three
ci/ca	Sobic.010G251400	2.49863	Leaf three
ci/ca	Sobic.003G429200	2.49731	Leaf three
ci/ca	Sobic.001G275900	2.49217	Leaf three
ci/ca	Sobic.003G426300	2.48349	Leaf three
ci/ca	Sobic.002G277100	2.48321	Leaf three
ci/ca	Sobic.005G173100	2.47024	Leaf three
ci/ca	Sobic.009G212700	2.46808	Leaf three
ci/ca	Sobic.010G227400	2.45765	Leaf three
ci/ca	Sobic.002G319100	2.45726	Leaf three
ci/ca	Sobic.003G302200	2.44792	Leaf three
ci/ca	Sobic.002G034500	2.44549	Leaf three
ci/ca	Sobic.008G188100	2.43845	Leaf three
ci/ca	Sobic.003G110700	2.43411	Leaf three
ci/ca	Sobic.001G463100	2.43254	Leaf three
ci/ca	Sobic.001G467300	2.43167	Leaf three
ci/ca	Sobic.003G034700	2.42599	Leaf three
ci/ca	Sobic.009G107500	2.42017	Leaf three
ci/ca	Sobic.003G361400	2.41712	Leaf three
ci/ca	Sobic.001G276100	2.4163	Leaf three
ci/ca	Sobic.002G202400	2.415	Leaf three
ci/ca	Sobic.002G270000	2.41367	Leaf three
ci/ca	Sobic.002G171101	2.40808	Leaf three
ci/ca	Sobic.010G057100	2.40439	Leaf three
ci/ca	Sobic.003G305200	2.40313	Leaf three
ci/ca	Sobic.009G212300	2.38883	Leaf three
ci/ca	Sobic.004G182900	2.38851	Leaf three
ci/ca	Sobic.001G368300	2.38601	Leaf three
ci/ca	Sobic.004G071500	2.37223	Leaf three
ci/ca	Sobic.006G044000	2.37034	Leaf three
ci/ca	Sobic.001G291900	2.36433	Leaf three
ci/ca	Sobic.001G005800	2.36417	Leaf three
ci/ca	Sobic.001G367700	2.36317	Leaf three
ci/ca	Sobic.009G249600	2.34705	Leaf three
ci/ca	Sobic.002G016600	2.34629	Leaf three
ci/ca	Sobic.003G250500	2.34626	Leaf three
ci/ca	Sobic.003G049400	2.34261	Leaf three
ci/ca	Sobic.001G049500	2.34242	Leaf three
ci/ca	Sobic.005G203900	2.34211	Leaf three
ci/ca	Sobic.010G253000	2.34176	Leaf three
ci/ca	Sobic.009G001100	2.33808	Leaf three
ci/ca	Sobic.001G435400	2.33562	Leaf three
ci/ca	Sobic.001G400000	2.32734	Leaf three
ci/ca	Sobic.004G161900	2.3254	Leaf three
ci/ca	Sobic.007G057700	2.31793	Leaf three
ci/ca	Sobic.004G155600	2.31271	Leaf three
ci/ca	Sobic.001G142000	2.30468	Leaf three
ci/ca	Sobic.004G335700	2.303	Leaf three
ci/ca	Sobic.003G406700	2.29804	Leaf three
ci/ca	Sobic.009G194900	2.29747	Leaf three
ci/ca	Sobic.003G124200	2.2961	Leaf three
ci/ca	Sobic.001G472800	2.2952	Leaf three
ci/ca	Sobic.006G190600	2.29237	Leaf three
ci/ca	Sobic.003G114700	2.29221	Leaf three
ci/ca	Sobic.001G193600	2.2919	Leaf three
ci/ca	Sobic.004G051300	2.29067	Leaf three
ci/ca	Sobic.004G302600	2.28997	Leaf three
gs	Sobic.003G151800	4.6517	Growing point
gs	Sobic.009G049500	3.72115	Growing point
gs	Sobic.001G333100	3.42971	Growing point
gs	Sobic.001G062700	3.32876	Growing point
gs	Sobic.003G083600	3.26706	Growing point
gs	Sobic.003G129500	3.03255	Growing point
gs	Sobic.010G007700	2.97792	Growing point
gs	Sobic.005G195000	2.92684	Growing point
gs	Sobic.001G304000	2.9092	Growing point
gs	Sobic.004G080100	2.83558	Growing point
gs	Sobic.005G141801	2.78985	Growing point
gs	Sobic.009G101100	2.7632	Growing point
gs	Sobic.001G454000	2.72713	Growing point
gs	Sobic.001G361800	2.70377	Growing point
gs	Sobic.003G389500	2.69983	Growing point
gs	Sobic.001G427400	2.68633	Growing point
gs	Sobic.002G194100	2.66489	Growing point
gs	Sobic.006G169500	2.66338	Growing point
gs	Sobic.006G067900	2.65888	Growing point
gs	Sobic.009G141700	2.6521	Growing point
gs	Sobic.004G034600	2.63703	Growing point
gs	Sobic.007G219400	2.62571	Growing point
gs	Sobic.001G098900	2.60924	Growing point
gs	Sobic.004G295400	2.52767	Growing point
gs	Sobic.002G176800	2.50333	Growing point
gs	Sobic.002G046100	2.48555	Growing point
gs	Sobic.003G395900	2.46939	Growing point
gs	Sobic.002G151300	2.44044	Growing point
gs	Sobic.003G011000	2.43147	Growing point
gs	Sobic.004G286700	2.42911	Growing point
gs	Sobic.002G320800	2.42579	Growing point
gs	Sobic.004G296500	2.41901	Growing point
gs	Sobic.001G346000	2.41351	Growing point
gs	Sobic.006G039100	2.40104	Growing point
gs	Sobic.003G096000	2.39065	Growing point
gs	Sobic.007G201000	2.38295	Growing point
gs	Sobic.010G101300	2.38026	Growing point
gs	Sobic.002G045900	2.37097	Growing point
gs	Sobic.002G101100	2.36162	Growing point
gs	Sobic.010G167800	2.36043	Growing point
gs	Sobic.008G129100	2.35797	Growing point
gs	Sobic.004G236500	2.35549	Growing point
gs	Sobic.002G431500	2.35369	Growing point
gs	Sobic.005G009100	2.35084	Growing point
gs	Sobic.006G137200	2.32964	Growing point
gs	Sobic.004G267500	2.32523	Growing point
gs	Sobic.001G305000	2.32224	Growing point
gs	Sobic.004G031501	2.30907	Growing point
gs	Sobic.001G475600	2.30783	Growing point
gs	Sobic.006G210900	2.30302	Growing point
gs	Sobic.003G249200	2.28732	Growing point
gs	Sobic.003G098900	2.28601	Growing point
gs	Sobic.003G410100	2.28443	Growing point
gs	Sobic.009G077300	2.26813	Growing point
gs	Sobic.007G091800	2.26695	Growing point
gs	Sobic.004G302600	2.25958	Growing point
gs	Sobic.001G007100	2.25012	Growing point
gs	Sobic.007G049900	2.23363	Growing point
gs	Sobic.001G485500	2.23233	Growing point
gs	Sobic.008G058500	2.22894	Growing point
gs	Sobic.002G309100	2.2289	Growing point
gs	Sobic.008G022600	2.21929	Growing point
gs	Sobic.002G420000	2.21115	Growing point
gs	Sobic.001G140400	2.18915	Growing point
gs	Sobic.001G038700	2.18837	Growing point
gs	Sobic.002G172700	2.17963	Growing point
gs	Sobic.002G229800	2.17675	Growing point
gs	Sobic.003G358900	2.17272	Growing point
gs	Sobic.005G191600	2.15192	Growing point
gs	Sobic.001G286300	2.1426	Growing point
gs	Sobic.009G120600	2.14246	Growing point
gs	Sobic.004G042900	2.1308	Growing point
gs	Sobic.003G419000	2.12704	Growing point
gs	Sobic.008G059800	2.11736	Growing point
gs	Sobic.002G343500	2.11315	Growing point
gs	Sobic.003G391300	2.10647	Growing point
gs	Sobic.003G229000	2.10308	Growing point
gs	Sobic.002G353800	2.09913	Growing point
gs	Sobic.004G118200	2.0988	Growing point
gs	Sobic.001G279100	2.0974	Growing point
gs	Sobic.001G187300	2.08187	Growing point
gs	Sobic.003G377700	2.07363	Growing point
gs	Sobic.003G067600	2.07237	Growing point
gs	Sobic.001G249400	2.06794	Growing point
gs	Sobic.001G447300	2.0678	Growing point
gs	Sobic.008G134800	2.05751	Growing point
gs	Sobic.002G164800	2.05688	Growing point
gs	Sobic.001G341100	2.04674	Growing point
gs	Sobic.002G203100	2.04674	Growing point
gs	Sobic.007G132900	2.04498	Growing point
gs	Sobic.005G129201	2.04433	Growing point
gs	Sobic.004G288500	2.04344	Growing point
gs	Sobic.010G228400	2.04309	Growing point
gs	Sobic.004G058900	2.04273	Growing point
gs	Sobic.003G334900	2.04256	Growing point
gs	Sobic.003G400800	2.04206	Growing point
gs	Sobic.001G517500	2.04136	Growing point
gs	Sobic.003G428600	2.03654	Growing point
gs	Sobic.004G342100	2.03584	Growing point
gs	Sobic.006G028700	2.02914	Growing point
gs	Sobic.009G217400	2.0291	Growing point
gs	Sobic.005G013600	2.01725	Growing point
gs	Sobic.005G177700	2.01718	Growing point
gs	Sobic.001G004800	2.01625	Growing point
gs	Sobic.001G424900	2.01355	Growing point
gs	Sobic.001G460600	2.01061	Growing point
gs	Sobic.002G164700	2.00702	Growing point
gs	Sobic.001G130900	2.00621	Growing point
gs	Sobic.003G329500	2.00233	Growing point
gs	Sobic.003G413900	2.00102	Growing point
gs	Sobic.003G062200	1.99902	Growing point
gs	Sobic.002G252400	1.99796	Growing point
gs	Sobic.009G159000	1.99756	Growing point
gs	Sobic.003G374600	1.99056	Growing point
gs	Sobic.001G438200	1.98831	Growing point
gs	Sobic.003G261700	1.9866	Growing point
gs	Sobic.009G157900	1.98617	Growing point
gs	Sobic.002G239300	1.98562	Growing point
gs	Sobic.010G229300	1.97996	Growing point
gs	Sobic.003G359900	1.97101	Growing point
gs	Sobic.001G377900	1.96801	Growing point
gs	Sobic.001G429400	1.96433	Growing point
gs	Sobic.004G340000	1.96412	Growing point
gs	Sobic.008G097900	1.96314	Growing point
gs	Sobic.001G236400	1.96158	Growing point
gs	Sobic.009G161401	1.96121	Growing point
gs	Sobic.006G082400	1.95115	Growing point
gs	Sobic.003G241700	1.94716	Growing point
gs	Sobic.001G345200	1.94095	Growing point
gs	Sobic.008G019700	1.93504	Growing point
gs	Sobic.004G002100	1.93363	Growing point
gs	Sobic.003G109700	1.93242	Growing point
gs	Sobic.002G232400	1.93211	Growing point
gs	Sobic.006G148700	1.93155	Growing point
gs	Sobic.009G052600	1.91861	Growing point
gs	Sobic.002G294700	1.91713	Growing point
gs	Sobic.003G256600	1.9161	Growing point
gs	Sobic.001G243500	1.91384	Growing point
gs	Sobic.004G186000	1.91201	Growing point
gs	Sobic.002G218000	1.90882	Growing point
gs	Sobic.010G106300	1.90718	Growing point
gs	Sobic.006G228100	1.90616	Growing point
gs	Sobic.003G410800	1.90237	Growing point
gs	Sobic.010G207500	1.89951	Growing point
gs	Sobic.002G195600	1.89592	Growing point
gs	Sobic.004G019800	1.89509	Growing point
gs	Sobic.009G038900	1.88144	Growing point
gs	Sobic.001G446850	1.87858	Growing point
gs	Sobic.004G144150	1.87705	Growing point
gs	Sobic.002G206000	1.87481	Growing point
gs	Sobic.001G245900	1.86612	Growing point
gs	Sobic.009G209200	1.86296	Growing point
gs	Sobic.001G529200	1.86212	Growing point
gs	Sobic.002G301000	1.85286	Growing point
gs	Sobic.010G005500	1.8507	Growing point
gs	Sobic.009G102300	1.84587	Growing point
gs	Sobic.001G101400	1.84526	Growing point
gs	Sobic.004G038900	1.83708	Growing point
gs	Sobic.010G073000	1.83265	Growing point
gs	Sobic.001G221800	1.83248	Growing point
gs	Sobic.002G405900	1.83095	Growing point
gs	Sobic.001G238800	1.83005	Growing point
gs	Sobic.002G020600	1.82996	Growing point
gs	Sobic.007G176000	1.82847	Growing point
gs	Sobic.006G154900	1.82704	Growing point
gs	Sobic.010G236400	1.82474	Growing point
gs	Sobic.002G055700	1.82396	Growing point
gs	Sobic.007G127600	1.81914	Growing point
gs	Sobic.002G272800	1.81676	Growing point
gs	Sobic.005G079700	1.81672	Growing point
gs	Sobic.009G249700	1.8154	Growing point
gs	Sobic.005G059800	1.81095	Growing point
gs	Sobic.003G069200	1.80903	Growing point
gs	Sobic.002G037200	1.80365	Growing point
gs	Sobic.008G139700	1.80137	Growing point
gs	Sobic.006G208800	1.80043	Growing point
gs	Sobic.005G141000	1.79828	Growing point
gs	Sobic.001G037500	1.79689	Growing point
gs	Sobic.010G262000	1.7961	Growing point
gs	Sobic.002G027800	1.79587	Growing point
gs	Sobic.006G249100	1.78974	Growing point
gs	Sobic.004G262900	1.7857	Growing point
gs	Sobic.006G254600	1.78455	Growing point
gs	Sobic.001G429000	1.78124	Growing point
gs	Sobic.002G035600	1.77889	Growing point
gs	Sobic.005G167700	1.77003	Growing point
gs	Sobic.007G096800	1.76657	Growing point
gs	Sobic.007G070500	1.76448	Growing point
gs	Sobic.006G116900	1.76261	Growing point
gs	Sobic.008G035501	1.75699	Growing point
gs	Sobic.003G009400	1.75689	Growing point
gs	Sobic.005G022200	1.75315	Growing point
gs	Sobic.008G073400	1.75101	Growing point
gs	Sobic.002G288200	1.74845	Growing point
gs	Sobic.003G089100	1.74786	Growing point
gs	Sobic.003G340600	4.25483	Leaf three
gs	Sobic.003G049400	3.95956	Leaf three
gs	Sobic.008G072300	3.63856	Leaf three
gs	Sobic.009G094300	3.52004	Leaf three
gs	Sobic.002G027700	3.50048	Leaf three
gs	Sobic.001G331600	3.45881	Leaf three
gs	Sobic.001G016900	3.4149	Leaf three
gs	Sobic.004G272600	3.34748	Leaf three
gs	Sobic.010G133400	3.34671	Leaf three
gs	Sobic.007G052300	3.34059	Leaf three
gs	Sobic.009G107500	3.32837	Leaf three
gs	Sobic.006G124000	3.3086	Leaf three
gs	Sobic.002G339600	3.25214	Leaf three
gs	Sobic.005G141801	3.20834	Leaf three
gs	Sobic.004G071000	3.1135	Leaf three
gs	Sobic.007G150200	3.09303	Leaf three
gs	Sobic.004G295000	3.06572	Leaf three
gs	Sobic.004G310500	3.03023	Leaf three
gs	Sobic.003G241300	2.94906	Leaf three
gs	Sobic.002G153700	2.91533	Leaf three
gs	Sobic.001G186200	2.91001	Leaf three
gs	Sobic.002G319100	2.87434	Leaf three
gs	Sobic.004G164500	2.85864	Leaf three
gs	Sobic.006G280200	2.84798	Leaf three
gs	Sobic.007G152300	2.8443	Leaf three
gs	Sobic.003G371400	2.84326	Leaf three
gs	Sobic.007G126300	2.83928	Leaf three
gs	Sobic.004G265600	2.82368	Leaf three
gs	Sobic.006G065100	2.81307	Leaf three
gs	Sobic.002G341200	2.80838	Leaf three
gs	Sobic.005G198000	2.79388	Leaf three
gs	Sobic.003G110700	2.75695	Leaf three
gs	Sobic.009G199700	2.74413	Leaf three
gs	Sobic.002G098900	2.74209	Leaf three
gs	Sobic.003G241400	2.73671	Leaf three
gs	Sobic.006G180900	2.73278	Leaf three
gs	Sobic.010G193600	2.71341	Leaf three
gs	Sobic.010G070200	2.70843	Leaf three
gs	Sobic.009G161100	2.70284	Leaf three
gs	Sobic.003G223900	2.70255	Leaf three
gs	Sobic.001G050600	2.69831	Leaf three
gs	Sobic.003G026600	2.67825	Leaf three
gs	Sobic.001G002600	2.66273	Leaf three
gs	Sobic.009G206100	2.65747	Leaf three
gs	Sobic.001G147100	2.65114	Leaf three
gs	Sobic.003G271400	2.64424	Leaf three
gs	Sobic.003G248400	2.64213	Leaf three
gs	Sobic.001G023700	2.63323	Leaf three
gs	Sobic.004G117900	2.63296	Leaf three
gs	Sobic.002G235200	2.63186	Leaf three
gs	Sobic.007G141100	2.63111	Leaf three
gs	Sobic.005G045200	2.60883	Leaf three
gs	Sobic.009G099500	2.60465	Leaf three
gs	Sobic.004G023200	2.59989	Leaf three
gs	Sobic.003G433750	2.59963	Leaf three
gs	Sobic.003G106500	2.59909	Leaf three
gs	Sobic.008G097900	2.59425	Leaf three
gs	Sobic.004G302600	2.59034	Leaf three
gs	Sobic.001G389800	2.58887	Leaf three
gs	Sobic.001G434100	2.58223	Leaf three
gs	Sobic.004G249300	2.57882	Leaf three
gs	Sobic.006G086400	2.57727	Leaf three
gs	Sobic.001G312900	2.57413	Leaf three
gs	Sobic.001G322100	2.56831	Leaf three
gs	Sobic.010G244500	2.56785	Leaf three
gs	Sobic.003G182400	2.56607	Leaf three
gs	Sobic.003G009900	2.56201	Leaf three
gs	Sobic.004G166500	2.55705	Leaf three
gs	Sobic.006G225200	2.55332	Leaf three
gs	Sobic.001G103900	2.54988	Leaf three
gs	Sobic.007G112200	2.54325	Leaf three
gs	Sobic.003G302200	2.53959	Leaf three
gs	Sobic.003G264901	2.53838	Leaf three
gs	Sobic.001G217400	2.53453	Leaf three
gs	Sobic.009G233200	2.52969	Leaf three
gs	Sobic.002G140300	2.52832	Leaf three
gs	Sobic.004G359800	2.51982	Leaf three
gs	Sobic.001G416600	2.51456	Leaf three
gs	Sobic.007G139900	2.5105	Leaf three
gs	Sobic.007G159200	2.47864	Leaf three
gs	Sobic.001G278800	2.4714	Leaf three
gs	Sobic.002G087900	2.45498	Leaf three
gs	Sobic.006G032200	2.44206	Leaf three
gs	Sobic.010G241000	2.43496	Leaf three
gs	Sobic.009G229800	2.3964	Leaf three
gs	Sobic.001G435500	2.38675	Leaf three
gs	Sobic.008G177100	2.37278	Leaf three
gs	Sobic.004G155600	2.37038	Leaf three
gs	Sobic.002G120700	2.36887	Leaf three
gs	Sobic.005G048400	2.36641	Leaf three
gs	Sobic.004G160200	2.3605	Leaf three
gs	Sobic.001G387700	2.34315	Leaf three
gs	Sobic.002G277100	2.34215	Leaf three
gs	Sobic.003G028900	2.3403	Leaf three
gs	Sobic.001G463100	2.33333	Leaf three
gs	Sobic.003G401800	2.33233	Leaf three
gs	Sobic.003G426900	2.33036	Leaf three
gs	Sobic.001G139300	2.32087	Leaf three
gs	Sobic.002G155200	2.3143	Leaf three
gs	Sobic.002G251200	2.31405	Leaf three
gs	Sobic.002G109400	2.30474	Leaf three
gs	Sobic.002G415400	2.30265	Leaf three
gs	Sobic.006G251000	2.29853	Leaf three
gs	Sobic.004G321200	2.2939	Leaf three
gs	Sobic.002G296600	2.2644	Leaf three
gs	Sobic.004G294300	2.2628	Leaf three
gs	Sobic.009G165400	2.26027	Leaf three
gs	Sobic.006G083400	2.25793	Leaf three
gs	Sobic.003G197800	2.25732	Leaf three
gs	Sobic.001G238700	2.25524	Leaf three
gs	Sobic.006G111100	2.24835	Leaf three
gs	Sobic.001G026800	2.24317	Leaf three
gs	Sobic.003G030500	2.24183	Leaf three
gs	Sobic.002G415900	2.2373	Leaf three
gs	Sobic.002G334500	2.23424	Leaf three
gs	Sobic.002G215600	2.23208	Leaf three
gs	Sobic.003G096000	2.22988	Leaf three
gs	Sobic.003G287100	2.22691	Leaf three
gs	Sobic.007G121300	2.22608	Leaf three
gs	Sobic.001G466300	2.22573	Leaf three
gs	Sobic.010G184600	2.21984	Leaf three
gs	Sobic.006G032500	2.21463	Leaf three
gs	Sobic.001G196000	2.21383	Leaf three
gs	Sobic.004G010900	2.21344	Leaf three
gs	Sobic.010G123700	2.2054	Leaf three
gs	Sobic.003G348800	2.19288	Leaf three
gs	Sobic.009G040600	2.19105	Leaf three
gs	Sobic.006G158000	2.19071	Leaf three
gs	Sobic.010G251400	2.19047	Leaf three
gs	Sobic.001G119900	2.18952	Leaf three
gs	Sobic.003G117850	2.17936	Leaf three
gs	Sobic.006G086900	2.1764	Leaf three
gs	Sobic.004G009700	2.17229	Leaf three
gs	Sobic.003G050000	2.16939	Leaf three
gs	Sobic.005G036000	2.16926	Leaf three
gs	Sobic.002G150200	2.16155	Leaf three
gs	Sobic.002G196900	2.16025	Leaf three
gs	Sobic.003G386500	2.15508	Leaf three
gs	Sobic.009G143900	2.15246	Leaf three
gs	Sobic.001G536500	2.15163	Leaf three
gs	Sobic.005G001900	2.14546	Leaf three
gs	Sobic.003G426200	2.1446	Leaf three
gs	Sobic.008G136200	2.14406	Leaf three
gs	Sobic.004G076000	2.13772	Leaf three
gs	Sobic.005G043400	2.1374	Leaf three
gs	Sobic.009G166600	2.13207	Leaf three
gs	Sobic.001G062900	2.1302	Leaf three
gs	Sobic.004G153400	2.12787	Leaf three
gs	Sobic.004G247000	2.12209	Leaf three
gs	Sobic.004G227500	2.11613	Leaf three
gs	Sobic.001G049500	2.1136	Leaf three
gs	Sobic.004G161900	2.10799	Leaf three
gs	Sobic.004G241800	2.10755	Leaf three
gs	Sobic.010G208400	2.10426	Leaf three
gs	Sobic.005G201100	2.10217	Leaf three
gs	Sobic.002G098800	2.09729	Leaf three
gs	Sobic.003G003450	2.09603	Leaf three
gs	Sobic.003G045400	2.09506	Leaf three
gs	Sobic.001G202600	2.09316	Leaf three
gs	Sobic.002G263600	2.09114	Leaf three
gs	Sobic.009G194900	2.09063	Leaf three
gs	Sobic.006G056100	2.0887	Leaf three
gs	Sobic.002G110700	2.08636	Leaf three
gs	Sobic.001G414000	2.08574	Leaf three
gs	Sobic.001G120000	2.08545	Leaf three
gs	Sobic.008G006100	2.07836	Leaf three
gs	Sobic.007G126900	2.07779	Leaf three
iWUE	Sobic.009G049500	5.24185	Growing point
iWUE	Sobic.003G129500	4.98297	Growing point
iWUE	Sobic.003G151800	4.80134	Growing point
iWUE	Sobic.010G108900	4.57675	Growing point
iWUE	Sobic.006G054500	4.42713	Growing point
iWUE	Sobic.003G280300	4.06349	Growing point
iWUE	Sobic.010G106300	3.83718	Growing point
iWUE	Sobic.003G387600	3.81951	Growing point
iWUE	Sobic.003G408800	3.57094	Growing point
iWUE	Sobic.001G063200	3.47062	Growing point
iWUE	Sobic.001G129400	3.41427	Growing point
iWUE	Sobic.010G176300	3.40118	Growing point
iWUE	Sobic.003G125650	3.39678	Growing point
iWUE	Sobic.010G275200	3.38811	Growing point
iWUE	Sobic.007G117500	3.33721	Growing point
iWUE	Sobic.001G097200	3.33025	Growing point
iWUE	Sobic.009G141700	3.29523	Growing point
iWUE	Sobic.004G118200	3.27899	Growing point
iWUE	Sobic.004G129100	3.21959	Growing point
iWUE	Sobic.009G101100	3.1809	Growing point
iWUE	Sobic.003G189000	3.16848	Growing point
iWUE	Sobic.006G183100	3.15191	Growing point
iWUE	Sobic.001G377900	3.15113	Growing point
iWUE	Sobic.003G097900	3.13445	Growing point
iWUE	Sobic.003G427100	3.12471	Growing point
iWUE	Sobic.004G217600	3.11129	Growing point
iWUE	Sobic.003G233500	3.10247	Growing point
iWUE	Sobic.002G027800	3.0972	Growing point
iWUE	Sobic.007G219400	3.06572	Growing point
iWUE	Sobic.009G148200	3.06235	Growing point
iWUE	Sobic.007G120500	3.05649	Growing point
iWUE	Sobic.001G462100	3.04583	Growing point
iWUE	Sobic.001G392600	3.03351	Growing point
iWUE	Sobic.004G142800	3.02871	Growing point
iWUE	Sobic.009G170800	2.98996	Growing point
iWUE	Sobic.001G377800	2.95988	Growing point
iWUE	Sobic.002G045900	2.94128	Growing point
iWUE	Sobic.003G249200	2.94053	Growing point
iWUE	Sobic.008G051100	2.93982	Growing point
iWUE	Sobic.006G013000	2.9219	Growing point
iWUE	Sobic.001G427400	2.91165	Growing point
iWUE	Sobic.003G264200	2.91108	Growing point
iWUE	Sobic.002G154000	2.90589	Growing point
iWUE	Sobic.001G180200	2.89089	Growing point
iWUE	Sobic.007G160200	2.89042	Growing point
iWUE	Sobic.010G179700	2.88187	Growing point
iWUE	Sobic.001G206700	2.87899	Growing point
iWUE	Sobic.003G340700	2.86162	Growing point
iWUE	Sobic.003G329800	2.85964	Growing point
iWUE	Sobic.001G191500	2.85757	Growing point
iWUE	Sobic.002G309100	2.855	Growing point
iWUE	Sobic.002G370900	2.85162	Growing point
iWUE	Sobic.001G069400	2.84263	Growing point
iWUE	Sobic.006G270900	2.8322	Growing point
iWUE	Sobic.001G313200	2.80492	Growing point
iWUE	Sobic.008G162900	2.80133	Growing point
iWUE	Sobic.003G072200	2.78956	Growing point
iWUE	Sobic.001G004800	2.78685	Growing point
iWUE	Sobic.003G389500	2.7815	Growing point
iWUE	Sobic.009G224700	2.77885	Growing point
iWUE	Sobic.007G224900	2.77133	Growing point
iWUE	Sobic.003G368700	2.76669	Growing point
iWUE	Sobic.010G055700	2.75575	Growing point
iWUE	Sobic.010G088000	2.75446	Growing point
iWUE	Sobic.008G128600	2.75213	Growing point
iWUE	Sobic.010G105600	2.74931	Growing point
iWUE	Sobic.003G443300	2.73474	Growing point
iWUE	Sobic.009G168000	2.72789	Growing point
iWUE	Sobic.005G141801	2.72194	Growing point
iWUE	Sobic.006G091400	2.71922	Growing point
iWUE	Sobic.010G162500	2.71213	Growing point
iWUE	Sobic.004G155600	2.70819	Growing point
iWUE	Sobic.006G138300	2.70279	Growing point
iWUE	Sobic.007G071950	2.70256	Growing point
iWUE	Sobic.006G214300	2.70237	Growing point
iWUE	Sobic.004G181700	2.70192	Growing point
iWUE	Sobic.004G130100	2.70152	Growing point
iWUE	Sobic.002G246200	2.70107	Growing point
iWUE	Sobic.006G147200	2.69721	Growing point
iWUE	Sobic.001G238900	2.69424	Growing point
iWUE	Sobic.004G340000	2.69266	Growing point
iWUE	Sobic.002G375500	2.67578	Growing point
iWUE	Sobic.004G006300	2.67531	Growing point
iWUE	Sobic.001G093900	2.66465	Growing point
iWUE	Sobic.003G256600	2.66021	Growing point
iWUE	Sobic.004G296400	2.6574	Growing point
iWUE	Sobic.003G096000	2.65645	Growing point
iWUE	Sobic.009G191400	2.64406	Growing point
iWUE	Sobic.001G116100	2.64313	Growing point
iWUE	Sobic.004G137900	2.64077	Growing point
iWUE	Sobic.001G162800	2.62655	Growing point
iWUE	Sobic.010G042100	2.62133	Growing point
iWUE	Sobic.006G254600	2.6182	Growing point
iWUE	Sobic.009G052600	2.61263	Growing point
iWUE	Sobic.007G062800	2.60926	Growing point
iWUE	Sobic.001G198100	2.60832	Growing point
iWUE	Sobic.009G024500	2.5939	Growing point
iWUE	Sobic.009G172950	2.58452	Growing point
iWUE	Sobic.009G038900	2.5828	Growing point
iWUE	Sobic.006G096600	2.58076	Growing point
iWUE	Sobic.010G168200	2.58006	Growing point
iWUE	Sobic.005G111100	2.57899	Growing point
iWUE	Sobic.008G058500	2.5699	Growing point
iWUE	Sobic.001G205200	2.56588	Growing point
iWUE	Sobic.003G108200	2.5631	Growing point
iWUE	Sobic.003G029000	2.56261	Growing point
iWUE	Sobic.001G178100	2.56026	Growing point
iWUE	Sobic.008G106100	2.5502	Growing point
iWUE	Sobic.002G198200	2.54835	Growing point
iWUE	Sobic.008G136200	2.54636	Growing point
iWUE	Sobic.005G164700	2.54298	Growing point
iWUE	Sobic.001G098100	2.54242	Growing point
iWUE	Sobic.006G216150	2.53755	Growing point
iWUE	Sobic.003G428600	2.53528	Growing point
iWUE	Sobic.002G119400	2.52977	Growing point
iWUE	Sobic.002G309800	2.52962	Growing point
iWUE	Sobic.009G192300	2.52728	Growing point
iWUE	Sobic.004G170500	2.5174	Growing point
iWUE	Sobic.010G176200	2.51469	Growing point
iWUE	Sobic.004G155900	2.50629	Growing point
iWUE	Sobic.001G098900	2.50512	Growing point
iWUE	Sobic.001G109700	2.50431	Growing point
iWUE	Sobic.004G112100	2.50241	Growing point
iWUE	Sobic.004G193000	2.49687	Growing point
iWUE	Sobic.006G024500	2.49645	Growing point
iWUE	Sobic.004G211833	2.49511	Growing point
iWUE	Sobic.003G419000	2.49413	Growing point
iWUE	Sobic.010G072300	2.49288	Growing point
iWUE	Sobic.002G404300	2.48689	Growing point
iWUE	Sobic.005G195000	2.4861	Growing point
iWUE	Sobic.004G031501	2.48001	Growing point
iWUE	Sobic.007G003100	2.47997	Growing point
iWUE	Sobic.004G310100	2.47577	Growing point
iWUE	Sobic.004G306500	2.47044	Growing point
iWUE	Sobic.002G154400	2.46706	Growing point
iWUE	Sobic.002G253900	2.4587	Growing point
iWUE	Sobic.001G050500	2.45864	Growing point
iWUE	Sobic.007G029400	2.45423	Growing point
iWUE	Sobic.002G229800	2.4517	Growing point
iWUE	Sobic.006G216200	2.4505	Growing point
iWUE	Sobic.002G308700	2.44869	Growing point
iWUE	Sobic.001G426200	2.43949	Growing point
iWUE	Sobic.001G037500	2.43796	Growing point
iWUE	Sobic.003G297200	2.43457	Growing point
iWUE	Sobic.006G169500	2.43165	Growing point
iWUE	Sobic.005G032300	2.43131	Growing point
iWUE	Sobic.002G187500	2.4268	Growing point
iWUE	Sobic.002G293200	2.42456	Growing point
iWUE	Sobic.007G203500	2.42449	Growing point
iWUE	Sobic.007G211500	2.42429	Growing point
iWUE	Sobic.005G141000	2.42346	Growing point
iWUE	Sobic.001G004400	2.42196	Growing point
iWUE	Sobic.003G077900	2.42172	Growing point
iWUE	Sobic.002G194100	2.41545	Growing point
iWUE	Sobic.010G142700	2.41239	Growing point
iWUE	Sobic.007G114000	2.41234	Growing point
iWUE	Sobic.004G229000	2.41129	Growing point
iWUE	Sobic.002G372800	2.41006	Growing point
iWUE	Sobic.002G279000	2.40974	Growing point
iWUE	Sobic.003G043000	2.40444	Growing point
iWUE	Sobic.006G141500	2.40436	Growing point
iWUE	Sobic.003G044400	2.39704	Growing point
iWUE	Sobic.003G040500	2.38978	Growing point
iWUE	Sobic.010G008800	2.38769	Growing point
iWUE	Sobic.002G033400	2.3815	Growing point
iWUE	Sobic.010G167800	2.37499	Growing point
iWUE	Sobic.001G208000	2.37442	Growing point
iWUE	Sobic.002G195600	2.37371	Growing point
iWUE	Sobic.004G279601	2.37283	Growing point
iWUE	Sobic.004G214400	2.3687	Growing point
iWUE	Sobic.006G064200	2.36762	Growing point
iWUE	Sobic.010G185400	2.36096	Growing point
iWUE	Sobic.008G103300	2.3594	Growing point
iWUE	Sobic.001G361800	2.35534	Growing point
iWUE	Sobic.004G017900	2.34949	Growing point
iWUE	Sobic.003G158100	2.34494	Growing point
iWUE	Sobic.009G102300	2.34456	Growing point
iWUE	Sobic.002G020600	2.34369	Growing point
iWUE	Sobic.002G052000	2.34331	Growing point
iWUE	Sobic.010G069600	2.34328	Growing point
iWUE	Sobic.003G089100	2.33644	Growing point
iWUE	Sobic.002G267100	2.33523	Growing point
iWUE	Sobic.003G271100	2.32768	Growing point
iWUE	Sobic.007G168900	2.3253	Growing point
iWUE	Sobic.002G412700	2.31748	Growing point
iWUE	Sobic.009G209200	2.312	Growing point
iWUE	Sobic.002G380000	2.30788	Growing point
iWUE	Sobic.005G110535	2.29964	Growing point
iWUE	Sobic.001G459600	2.29938	Growing point
iWUE	Sobic.007G184600	2.2984	Growing point
iWUE	Sobic.005G210500	2.29788	Growing point
iWUE	Sobic.001G291800	2.29514	Growing point
iWUE	Sobic.001G204900	2.29136	Growing point
iWUE	Sobic.001G335900	2.29037	Growing point
iWUE	Sobic.001G031900	2.28917	Growing point
iWUE	Sobic.003G264901	3.96926	Leaf three
iWUE	Sobic.009G199700	3.83445	Leaf three
iWUE	Sobic.002G194100	3.77462	Leaf three
iWUE	Sobic.010G244500	3.69586	Leaf three
iWUE	Sobic.003G316850	3.59201	Leaf three
iWUE	Sobic.009G233200	3.54919	Leaf three
iWUE	Sobic.001G023700	3.42093	Leaf three
iWUE	Sobic.003G223900	3.38003	Leaf three
iWUE	Sobic.002G235200	3.31967	Leaf three
iWUE	Sobic.010G133400	3.2724	Leaf three
iWUE	Sobic.001G147100	3.24416	Leaf three
iWUE	Sobic.002G260000	3.22076	Leaf three
iWUE	Sobic.002G027700	3.18503	Leaf three
iWUE	Sobic.001G161700	3.18167	Leaf three
iWUE	Sobic.002G362300	3.14481	Leaf three
iWUE	Sobic.008G072300	3.14467	Leaf three
iWUE	Sobic.003G049400	3.13438	Leaf three
iWUE	Sobic.004G010900	3.12714	Leaf three
iWUE	Sobic.002G251200	3.11956	Leaf three
iWUE	Sobic.003G106500	3.10802	Leaf three
iWUE	Sobic.010G193600	3.10756	Leaf three
iWUE	Sobic.008G078900	3.09661	Leaf three
iWUE	Sobic.002G120700	3.0872	Leaf three
iWUE	Sobic.003G401800	3.08426	Leaf three
iWUE	Sobic.003G386500	3.03944	Leaf three
iWUE	Sobic.003G271400	2.9918	Leaf three
iWUE	Sobic.010G189700	2.98925	Leaf three
iWUE	Sobic.004G067100	2.97874	Leaf three
iWUE	Sobic.008G022400	2.9759	Leaf three
iWUE	Sobic.006G085300	2.97487	Leaf three
iWUE	Sobic.001G208000	2.94171	Leaf three
iWUE	Sobic.005G198000	2.92541	Leaf three
iWUE	Sobic.003G340600	2.92054	Leaf three
iWUE	Sobic.002G265600	2.90967	Leaf three
iWUE	Sobic.009G129500	2.90683	Leaf three
iWUE	Sobic.003G110700	2.89664	Leaf three
iWUE	Sobic.002G358400	2.89374	Leaf three
iWUE	Sobic.007G146400	2.88318	Leaf three
iWUE	Sobic.002G261800	2.85666	Leaf three
iWUE	Sobic.003G302200	2.84789	Leaf three
iWUE	Sobic.002G087900	2.83729	Leaf three
iWUE	Sobic.006G202500	2.83146	Leaf three
iWUE	Sobic.009G107500	2.83041	Leaf three
iWUE	Sobic.001G149600	2.81406	Leaf three
iWUE	Sobic.006G175400	2.80754	Leaf three
iWUE	Sobic.010G217532	2.80735	Leaf three
iWUE	Sobic.004G061900	2.78865	Leaf three
iWUE	Sobic.006G142332	2.78799	Leaf three
iWUE	Sobic.006G032500	2.78123	Leaf three
iWUE	Sobic.009G194900	2.76937	Leaf three
iWUE	Sobic.002G126300	2.76232	Leaf three
iWUE	Sobic.004G117900	2.76193	Leaf three
iWUE	Sobic.001G112700	2.74844	Leaf three
iWUE	Sobic.004G113800	2.73933	Leaf three
iWUE	Sobic.003G403400	2.72729	Leaf three
iWUE	Sobic.004G265600	2.71149	Leaf three
iWUE	Sobic.001G347700	2.70964	Leaf three
iWUE	Sobic.001G494200	2.70433	Leaf three
iWUE	Sobic.008G126500	2.69585	Leaf three
iWUE	Sobic.006G100200	2.69065	Leaf three
iWUE	Sobic.004G302600	2.68515	Leaf three
iWUE	Sobic.003G381400	2.68314	Leaf three
iWUE	Sobic.003G028900	2.66211	Leaf three
iWUE	Sobic.002G319100	2.65868	Leaf three
iWUE	Sobic.001G355600	2.65119	Leaf three
iWUE	Sobic.002G396200	2.64803	Leaf three
iWUE	Sobic.001G058500	2.64472	Leaf three
iWUE	Sobic.010G173100	2.64256	Leaf three
iWUE	Sobic.004G071000	2.63865	Leaf three
iWUE	Sobic.002G278500	2.63444	Leaf three
iWUE	Sobic.001G367700	2.63166	Leaf three
iWUE	Sobic.001G461200	2.62911	Leaf three
iWUE	Sobic.009G242100	2.62881	Leaf three
iWUE	Sobic.004G289300	2.62392	Leaf three
iWUE	Sobic.002G246700	2.61993	Leaf three
iWUE	Sobic.003G182400	2.61684	Leaf three
iWUE	Sobic.004G166500	2.6108	Leaf three
iWUE	Sobic.003G262200	2.61038	Leaf three
iWUE	Sobic.002G277100	2.60604	Leaf three
iWUE	Sobic.007G223500	2.60433	Leaf three
iWUE	Sobic.006G124000	2.59959	Leaf three
iWUE	Sobic.004G310500	2.59515	Leaf three
iWUE	Sobic.010G253000	2.59186	Leaf three
iWUE	Sobic.002G189100	2.59171	Leaf three
iWUE	Sobic.001G082400	2.58529	Leaf three
iWUE	Sobic.001G202266	2.58262	Leaf three
iWUE	Sobic.004G161900	2.57154	Leaf three
iWUE	Sobic.007G009200	2.5666	Leaf three
iWUE	Sobic.004G247000	2.56628	Leaf three
iWUE	Sobic.002G058700	2.55568	Leaf three
iWUE	Sobic.010G241000	2.54761	Leaf three
iWUE	Sobic.003G034700	2.5416	Leaf three
iWUE	Sobic.001G127500	2.54138	Leaf three
iWUE	Sobic.006G225200	2.53561	Leaf three
iWUE	Sobic.001G497600	2.52865	Leaf three
iWUE	Sobic.001G460500	2.52213	Leaf three
iWUE	Sobic.001G424700	2.51339	Leaf three
iWUE	Sobic.003G003600	2.51301	Leaf three
iWUE	Sobic.001G124500	2.50077	Leaf three
iWUE	Sobic.010G251400	2.49422	Leaf three
iWUE	Sobic.002G196900	2.48719	Leaf three
iWUE	Sobic.001G475400	2.48183	Leaf three
iWUE	Sobic.009G020900	2.48157	Leaf three
iWUE	Sobic.010G254900	2.47749	Leaf three
iWUE	Sobic.003G348800	2.46121	Leaf three
iWUE	Sobic.001G441000	2.45878	Leaf three
iWUE	Sobic.003G214800	2.45755	Leaf three
iWUE	Sobic.002G034500	2.45395	Leaf three
iWUE	Sobic.007G126300	2.45221	Leaf three
iWUE	Sobic.009G107400	2.44303	Leaf three
iWUE	Sobic.001G119900	2.44016	Leaf three
iWUE	Sobic.001G275900	2.43977	Leaf three
iWUE	Sobic.002G339600	2.43658	Leaf three
iWUE	Sobic.007G152300	2.43472	Leaf three
iWUE	Sobic.003G075000	2.43207	Leaf three
iWUE	Sobic.003G250500	2.42565	Leaf three
iWUE	Sobic.001G466300	2.41984	Leaf three
iWUE	Sobic.005G075500	2.41958	Leaf three
iWUE	Sobic.009G217600	2.41847	Leaf three
iWUE	Sobic.006G065100	2.41744	Leaf three
iWUE	Sobic.001G503200	2.41457	Leaf three
iWUE	Sobic.005G048400	2.41044	Leaf three
iWUE	Sobic.001G463100	2.40389	Leaf three
iWUE	Sobic.001G193600	2.40386	Leaf three
iWUE	Sobic.001G070000	2.40265	Leaf three
iWUE	Sobic.006G044000	2.3975	Leaf three
iWUE	Sobic.005G004300	2.39602	Leaf three
iWUE	Sobic.005G195301	2.39408	Leaf three
iWUE	Sobic.004G071500	2.38888	Leaf three
iWUE	Sobic.009G217300	2.38719	Leaf three
iWUE	Sobic.006G110000	2.38519	Leaf three
iWUE	Sobic.001G016900	2.37437	Leaf three
iWUE	Sobic.002G291700	2.37089	Leaf three
iWUE	Sobic.004G155600	2.36999	Leaf three
iWUE	Sobic.001G187100	2.36072	Leaf three
iWUE	Sobic.003G429200	2.3602	Leaf three
iWUE	Sobic.003G426300	2.35914	Leaf three
iWUE	Sobic.006G190600	2.35397	Leaf three
iWUE	Sobic.004G306800	2.35281	Leaf three
iWUE	Sobic.006G107200	2.349	Leaf three
iWUE	Sobic.004G125200	2.33589	Leaf three
iWUE	Sobic.002G255200	2.33569	Leaf three
iWUE	Sobic.005G001900	2.32782	Leaf three
iWUE	Sobic.004G017200	2.32619	Leaf three
iWUE	Sobic.001G049500	2.32535	Leaf three
iWUE	Sobic.002G270000	2.32477	Leaf three
iWUE	Sobic.010G167601	2.31827	Leaf three
iWUE	Sobic.010G227400	2.31726	Leaf three
iWUE	Sobic.002G202400	2.31154	Leaf three
iWUE	Sobic.007G120500	2.29868	Leaf three
iWUE	Sobic.003G036900	2.288	Leaf three
iWUE	Sobic.010G064600	2.283	Leaf three
iWUE	Sobic.004G272600	2.27934	Leaf three
iWUE	Sobic.003G428600	2.27471	Leaf three
iWUE	Sobic.001G368300	2.26992	Leaf three
iWUE	Sobic.003G273500	2.26592	Leaf three
iWUE	Sobic.009G001100	2.26405	Leaf three
iWUE	Sobic.010G030300	2.264	Leaf three
iWUE	Sobic.009G257600	2.26285	Leaf three
iWUE	Sobic.010G184600	2.25875	Leaf three
iWUE	Sobic.007G141100	2.25802	Leaf three
iWUE	Sobic.005G034100	2.25682	Leaf three
iWUE	Sobic.002G118700	2.25295	Leaf three
iWUE	Sobic.003G354300	2.24833	Leaf three
iWUE	Sobic.004G335700	2.24648	Leaf three
iWUE	Sobic.010G205500	2.24141	Leaf three
iWUE	Sobic.001G416600	2.23777	Leaf three
SD (Joint model)	Sobic.004G135500	4.50864	Growing point
SD (Joint model)	Sobic.002G172600	4.08407	Growing point
SD (Joint model)	Sobic.009G007600	4.03527	Growing point
SD (Joint model)	Sobic.001G149700	4.02872	Growing point
SD (Joint model)	Sobic.004G273800	4.01863	Growing point
SD (Joint model)	Sobic.007G071950	3.90741	Growing point
SD (Joint model)	Sobic.009G109600	3.86205	Growing point
SD (Joint model)	Sobic.004G274600	3.62415	Growing point
SD (Joint model)	Sobic.002G115700	3.58289	Growing point
SD (Joint model)	Sobic.010G193000	3.56735	Growing point
SD (Joint model)	Sobic.001G183500	3.49734	Growing point
SD (Joint model)	Sobic.004G104800	3.48853	Growing point
SD (Joint model)	Sobic.004G069700	3.38094	Growing point
SD (Joint model)	Sobic.006G268300	3.28268	Growing point
SD (Joint model)	Sobic.001G006500	3.2707	Growing point
SD (Joint model)	Sobic.006G074400	3.02559	Growing point
SD (Joint model)	Sobic.002G387400	3.00451	Growing point
SD (Joint model)	Sobic.001G289200	2.97239	Growing point
SD (Joint model)	Sobic.008G063300	2.96704	Growing point
SD (Joint model)	Sobic.004G099100	2.94988	Growing point
SD (Joint model)	Sobic.002G009600	2.90039	Growing point
SD (Joint model)	Sobic.003G020300	2.88282	Growing point
SD (Joint model)	Sobic.006G191200	2.87071	Growing point
SD (Joint model)	Sobic.004G315400	2.86248	Growing point
SD (Joint model)	Sobic.006G229300	2.84146	Growing point
SD (Joint model)	Sobic.010G196300	2.83124	Growing point
SD (Joint model)	Sobic.001G067400	2.82417	Growing point
SD (Joint model)	Sobic.002G173000	2.82411	Growing point
SD (Joint model)	Sobic.002G351900	2.81676	Growing point
SD (Joint model)	Sobic.004G051300	2.81181	Growing point
SD (Joint model)	Sobic.003G180900	2.80494	Growing point
SD (Joint model)	Sobic.002G292800	2.79487	Growing point
SD (Joint model)	Sobic.010G277700	2.7925	Growing point
SD (Joint model)	Sobic.007G167100	2.77798	Growing point
SD (Joint model)	Sobic.009G009700	2.77566	Growing point
SD (Joint model)	Sobic.005G213200	2.75862	Growing point
SD (Joint model)	Sobic.006G253000	2.74715	Growing point
SD (Joint model)	Sobic.003G304100	2.73475	Growing point
SD (Joint model)	Sobic.001G302900	2.72992	Growing point
SD (Joint model)	Sobic.006G100800	2.70243	Growing point
SD (Joint model)	Sobic.009G148800	2.69983	Growing point
SD (Joint model)	Sobic.007G018500	2.69462	Growing point
SD (Joint model)	Sobic.002G365700	2.68633	Growing point
SD (Joint model)	Sobic.002G039400	2.68111	Growing point
SD (Joint model)	Sobic.003G082200	2.66562	Growing point
SD (Joint model)	Sobic.001G113900	2.65531	Growing point
SD (Joint model)	Sobic.001G148900	2.65108	Growing point
SD (Joint model)	Sobic.005G060100	2.62549	Growing point
SD (Joint model)	Sobic.004G301300	2.62164	Growing point
SD (Joint model)	Sobic.001G301600	2.6026	Growing point
SD (Joint model)	Sobic.003G144600	2.59893	Growing point
SD (Joint model)	Sobic.005G133500	2.59427	Growing point
SD (Joint model)	Sobic.002G123000	2.59043	Growing point
SD (Joint model)	Sobic.001G450200	2.5716	Growing point
SD (Joint model)	Sobic.004G300600	2.55659	Growing point
SD (Joint model)	Sobic.001G492200	2.52967	Growing point
SD (Joint model)	Sobic.003G211800	2.52465	Growing point
SD (Joint model)	Sobic.003G440300	2.52272	Growing point
SD (Joint model)	Sobic.001G387800	2.52115	Growing point
SD (Joint model)	Sobic.004G124300	2.50807	Growing point
SD (Joint model)	Sobic.005G141801	2.50259	Growing point
SD (Joint model)	Sobic.010G235700	2.49775	Growing point
SD (Joint model)	Sobic.002G042900	2.49386	Growing point
SD (Joint model)	Sobic.001G523866	2.47633	Growing point
SD (Joint model)	Sobic.003G373900	2.46454	Growing point
SD (Joint model)	Sobic.002G348600	2.46311	Growing point
SD (Joint model)	Sobic.001G297200	2.45688	Growing point
SD (Joint model)	Sobic.009G048300	2.45224	Growing point
SD (Joint model)	Sobic.009G057300	2.44918	Growing point
SD (Joint model)	Sobic.001G337400	2.43726	Growing point
SD (Joint model)	Sobic.006G119200	2.43331	Growing point
SD (Joint model)	Sobic.002G033800	2.43077	Growing point
SD (Joint model)	Sobic.009G009600	2.42783	Growing point
SD (Joint model)	Sobic.004G299500	2.4177	Growing point
SD (Joint model)	Sobic.004G020600	2.40668	Growing point
SD (Joint model)	Sobic.002G362800	2.40659	Growing point
SD (Joint model)	Sobic.003G131400	2.40404	Growing point
SD (Joint model)	Sobic.002G071850	2.40303	Growing point
SD (Joint model)	Sobic.001G017300	2.39985	Growing point
SD (Joint model)	Sobic.003G413500	2.39675	Growing point
SD (Joint model)	Sobic.008G136400	2.38928	Growing point
SD (Joint model)	Sobic.003G316200	2.38537	Growing point
SD (Joint model)	Sobic.001G263000	2.36991	Growing point
SD (Joint model)	Sobic.010G193300	2.36955	Growing point
SD (Joint model)	Sobic.009G057900	2.3623	Growing point
SD (Joint model)	Sobic.004G253700	2.35976	Growing point
SD (Joint model)	Sobic.008G058300	2.35685	Growing point
SD (Joint model)	Sobic.001G066700	2.35561	Growing point
SD (Joint model)	Sobic.004G215600	2.35449	Growing point
SD (Joint model)	Sobic.009G126900	2.35224	Growing point
SD (Joint model)	Sobic.001G019800	2.33771	Growing point
SD (Joint model)	Sobic.009G049900	2.33078	Growing point
SD (Joint model)	Sobic.010G087500	2.32505	Growing point
SD (Joint model)	Sobic.002G189000	2.32276	Growing point
SD (Joint model)	Sobic.002G107532	2.32225	Growing point
SD (Joint model)	Sobic.003G078900	2.3205	Growing point
SD (Joint model)	Sobic.007G225100	2.32023	Growing point
SD (Joint model)	Sobic.009G024600	2.30095	Growing point
SD (Joint model)	Sobic.001G247600	2.30092	Growing point
SD (Joint model)	Sobic.001G192250	2.29096	Growing point
SD (Joint model)	Sobic.005G026600	2.2904	Growing point
SD (Joint model)	Sobic.005G184200	2.29001	Growing point
SD (Joint model)	Sobic.004G051200	2.28954	Growing point
SD (Joint model)	Sobic.001G115900	2.28667	Growing point
SD (Joint model)	Sobic.001G438100	2.28059	Growing point
SD (Joint model)	Sobic.003G333400	2.279	Growing point
SD (Joint model)	Sobic.003G034200	2.26916	Growing point
SD (Joint model)	Sobic.010G118401	2.26166	Growing point
SD (Joint model)	Sobic.008G001500	2.25979	Growing point
SD (Joint model)	Sobic.001G360600	2.24973	Growing point
SD (Joint model)	Sobic.009G064200	2.24642	Growing point
SD (Joint model)	Sobic.001G008800	2.23578	Growing point
SD (Joint model)	Sobic.001G062700	2.23419	Growing point
SD (Joint model)	Sobic.010G050600	2.22784	Growing point
SD (Joint model)	Sobic.002G263300	2.21288	Growing point
SD (Joint model)	Sobic.006G197400	2.20884	Growing point
SD (Joint model)	Sobic.001G431700	2.20786	Growing point
SD (Joint model)	Sobic.004G268400	2.20586	Growing point
SD (Joint model)	Sobic.005G000100	2.19979	Growing point
SD (Joint model)	Sobic.002G395300	2.19698	Growing point
SD (Joint model)	Sobic.003G169500	2.19108	Growing point
SD (Joint model)	Sobic.001G141800	2.18977	Growing point
SD (Joint model)	Sobic.001G166300	2.17805	Growing point
SD (Joint model)	Sobic.003G302900	2.17643	Growing point
SD (Joint model)	Sobic.004G112600	2.17631	Growing point
SD (Joint model)	Sobic.005G163700	2.17403	Growing point
SD (Joint model)	Sobic.001G204800	2.17052	Growing point
SD (Joint model)	Sobic.001G227700	2.16593	Growing point
SD (Joint model)	Sobic.009G031600	2.16436	Growing point
SD (Joint model)	Sobic.003G273100	2.16349	Growing point
SD (Joint model)	Sobic.003G285800	2.1632	Growing point
SD (Joint model)	Sobic.004G324100	2.16116	Growing point
SD (Joint model)	Sobic.002G010200	2.15452	Growing point
SD (Joint model)	Sobic.002G215866	2.15085	Growing point
SD (Joint model)	Sobic.004G030900	2.15072	Growing point
SD (Joint model)	Sobic.006G275000	2.15061	Growing point
SD (Joint model)	Sobic.003G223400	2.15057	Growing point
SD (Joint model)	Sobic.003G313800	2.14762	Growing point
SD (Joint model)	Sobic.002G293200	2.14182	Growing point
SD (Joint model)	Sobic.005G199300	2.14123	Growing point
SD (Joint model)	Sobic.010G020100	2.13153	Growing point
SD (Joint model)	Sobic.006G064200	2.12801	Growing point
SD (Joint model)	Sobic.002G211800	2.12293	Growing point
SD (Joint model)	Sobic.003G223500	2.1227	Growing point
SD (Joint model)	Sobic.001G130700	2.11516	Growing point
SD (Joint model)	Sobic.004G315700	2.11471	Growing point
SD (Joint model)	Sobic.001G427400	2.11335	Growing point
SD (Joint model)	Sobic.001G028700	2.10646	Growing point
SD (Joint model)	Sobic.002G273300	2.0991	Growing point
SD (Joint model)	Sobic.003G043100	2.09838	Growing point
SD (Joint model)	Sobic.001G030900	2.09824	Growing point
SD (Joint model)	Sobic.005G017300	2.09743	Growing point
SD (Joint model)	Sobic.003G175100	2.08661	Growing point
SD (Joint model)	Sobic.002G362200	2.08289	Growing point
SD (Joint model)	Sobic.004G287700	2.07962	Growing point
SD (Joint model)	Sobic.009G020700	2.07719	Growing point
SD (Joint model)	Sobic.009G260200	2.07488	Growing point
SD (Joint model)	Sobic.001G058900	2.07314	Growing point
SD (Joint model)	Sobic.010G193800	2.07296	Growing point
SD (Joint model)	Sobic.006G095600	2.07186	Growing point
SD (Joint model)	Sobic.007G082000	2.06926	Growing point
SD (Joint model)	Sobic.004G049600	2.06863	Growing point
SD (Joint model)	Sobic.006G258800	2.06848	Growing point
SD (Joint model)	Sobic.010G014900	2.06532	Growing point
SD (Joint model)	Sobic.010G199100	2.05891	Growing point
SD (Joint model)	Sobic.006G027000	2.05364	Growing point
SD (Joint model)	Sobic.004G326200	2.05013	Growing point
SD (Joint model)	Sobic.001G281900	2.04689	Growing point
SD (Joint model)	Sobic.001G195600	2.04262	Growing point
SD (Joint model)	Sobic.001G426000	2.04233	Growing point
SD (Joint model)	Sobic.005G104900	2.04103	Growing point
SD (Joint model)	Sobic.002G149200	2.041	Growing point
SD (Joint model)	Sobic.004G279200	2.03453	Growing point
SD (Joint model)	Sobic.009G224700	2.0271	Growing point
SD (Joint model)	Sobic.001G263701	2.02568	Growing point
SD (Joint model)	Sobic.006G265000	2.01975	Growing point
SD (Joint model)	Sobic.005G015600	2.01612	Growing point
SD (Joint model)	Sobic.002G225300	2.01593	Growing point
SD (Joint model)	Sobic.008G106000	2.01301	Growing point
SD (Joint model)	Sobic.005G012200	2.01166	Growing point
SD (Joint model)	Sobic.008G004100	2.00174	Growing point
SD (Joint model)	Sobic.007G210700	1.98889	Growing point
SD (Joint model)	Sobic.003G381000	1.98855	Growing point
SD (Joint model)	Sobic.002G140700	1.98812	Growing point
SD (Joint model)	Sobic.002G037700	1.98524	Growing point
SD (Joint model)	Sobic.007G212200	1.9852	Growing point
SD (Joint model)	Sobic.004G180033	1.98389	Growing point
SD (Joint model)	Sobic.002G150200	1.9829	Growing point
SD (Joint model)	Sobic.002G241000	1.98201	Growing point
SD (Joint model)	Sobic.003G064700	1.98008	Growing point
SD (Joint model)	Sobic.010G060000	1.97799	Growing point
SD (Joint model)	Sobic.004G280700	1.97728	Growing point
SD (Joint model)	Sobic.003G214800	1.9758	Growing point
SD (Joint model)	Sobic.004G245850	1.9746	Growing point
SD (Joint model)	Sobic.002G300100	1.97243	Growing point
SD (Joint model)	Sobic.006G100900	4.46724	Leaf three
SD (Joint model)	Sobic.005G026600	4.01844	Leaf three
SD (Joint model)	Sobic.001G047600	3.75947	Leaf three
SD (Joint model)	Sobic.004G163500	3.40356	Leaf three
SD (Joint model)	Sobic.002G009700	3.36968	Leaf three
SD (Joint model)	Sobic.010G015800	3.34526	Leaf three
SD (Joint model)	Sobic.004G094100	3.09039	Leaf three
SD (Joint model)	Sobic.004G192700	3.08236	Leaf three
SD (Joint model)	Sobic.001G195550	3.07019	Leaf three
SD (Joint model)	Sobic.006G189100	3.06024	Leaf three
SD (Joint model)	Sobic.009G024400	3.04281	Leaf three
SD (Joint model)	Sobic.010G242300	3.02297	Leaf three
SD (Joint model)	Sobic.005G002600	2.93057	Leaf three
SD (Joint model)	Sobic.005G061200	2.90884	Leaf three
SD (Joint model)	Sobic.010G054600	2.88192	Leaf three
SD (Joint model)	Sobic.006G183800	2.83076	Leaf three
SD (Joint model)	Sobic.005G155100	2.81431	Leaf three
SD (Joint model)	Sobic.003G223500	2.80421	Leaf three
SD (Joint model)	Sobic.008G160600	2.79873	Leaf three
SD (Joint model)	Sobic.006G280200	2.79527	Leaf three
SD (Joint model)	Sobic.003G295700	2.79201	Leaf three
SD (Joint model)	Sobic.004G015800	2.77267	Leaf three
SD (Joint model)	Sobic.006G125800	2.77016	Leaf three
SD (Joint model)	Sobic.009G120900	2.76213	Leaf three
SD (Joint model)	Sobic.006G155500	2.74926	Leaf three
SD (Joint model)	Sobic.001G449600	2.7415	Leaf three
SD (Joint model)	Sobic.001G218200	2.74085	Leaf three
SD (Joint model)	Sobic.001G412500	2.73229	Leaf three
SD (Joint model)	Sobic.008G189100	2.71684	Leaf three
SD (Joint model)	Sobic.006G044400	2.70891	Leaf three
SD (Joint model)	Sobic.008G191000	2.7031	Leaf three
SD (Joint model)	Sobic.001G274600	2.6832	Leaf three
SD (Joint model)	Sobic.001G148900	2.66647	Leaf three
SD (Joint model)	Sobic.003G116850	2.6591	Leaf three
SD (Joint model)	Sobic.004G082700	2.64192	Leaf three
SD (Joint model)	Sobic.010G244500	2.6319	Leaf three
SD (Joint model)	Sobic.003G416100	2.62003	Leaf three
SD (Joint model)	Sobic.010G110500	2.61539	Leaf three
SD (Joint model)	Sobic.007G139600	2.60365	Leaf three
SD (Joint model)	Sobic.009G175200	2.59908	Leaf three
SD (Joint model)	Sobic.009G107300	2.59901	Leaf three
SD (Joint model)	Sobic.004G303200	2.59326	Leaf three
SD (Joint model)	Sobic.003G415600	2.58925	Leaf three
SD (Joint model)	Sobic.001G143300	2.57813	Leaf three
SD (Joint model)	Sobic.001G512800	2.57563	Leaf three
SD (Joint model)	Sobic.008G051000	2.57509	Leaf three
SD (Joint model)	Sobic.005G141000	2.54252	Leaf three
SD (Joint model)	Sobic.003G342600	2.53423	Leaf three
SD (Joint model)	Sobic.004G172700	2.52787	Leaf three
SD (Joint model)	Sobic.003G316200	2.51772	Leaf three
SD (Joint model)	Sobic.010G156000	2.51679	Leaf three
SD (Joint model)	Sobic.004G074000	2.51038	Leaf three
SD (Joint model)	Sobic.009G257700	2.50862	Leaf three
SD (Joint model)	Sobic.001G535400	2.50487	Leaf three
SD (Joint model)	Sobic.005G100300	2.50234	Leaf three
SD (Joint model)	Sobic.002G355300	2.49098	Leaf three
SD (Joint model)	Sobic.001G239400	2.48767	Leaf three
SD (Joint model)	Sobic.001G368400	2.47607	Leaf three
SD (Joint model)	Sobic.009G242900	2.47529	Leaf three
SD (Joint model)	Sobic.003G038100	2.46953	Leaf three
SD (Joint model)	Sobic.004G256300	2.46446	Leaf three
SD (Joint model)	Sobic.004G039100	2.45208	Leaf three
SD (Joint model)	Sobic.005G084500	2.45039	Leaf three
SD (Joint model)	Sobic.010G065600	2.44991	Leaf three
SD (Joint model)	Sobic.006G159900	2.44353	Leaf three
SD (Joint model)	Sobic.005G087100	2.44295	Leaf three
SD (Joint model)	Sobic.007G075500	2.44251	Leaf three
SD (Joint model)	Sobic.005G027300	2.43839	Leaf three
SD (Joint model)	Sobic.001G032200	2.43326	Leaf three
SD (Joint model)	Sobic.004G095500	2.42543	Leaf three
SD (Joint model)	Sobic.001G214900	2.42512	Leaf three
SD (Joint model)	Sobic.002G386900	2.42409	Leaf three
SD (Joint model)	Sobic.005G044800	2.42157	Leaf three
SD (Joint model)	Sobic.005G154100	2.42085	Leaf three
SD (Joint model)	Sobic.001G149700	2.41169	Leaf three
SD (Joint model)	Sobic.009G119501	2.40668	Leaf three
SD (Joint model)	Sobic.004G175600	2.40586	Leaf three
SD (Joint model)	Sobic.001G191300	2.40276	Leaf three
SD (Joint model)	Sobic.010G055800	2.37965	Leaf three
SD (Joint model)	Sobic.001G278700	2.37816	Leaf three
SD (Joint model)	Sobic.010G068600	2.37591	Leaf three
SD (Joint model)	Sobic.002G242700	2.3717	Leaf three
SD (Joint model)	Sobic.002G429300	2.36957	Leaf three
SD (Joint model)	Sobic.003G370500	2.36721	Leaf three
SD (Joint model)	Sobic.007G045500	2.36284	Leaf three
SD (Joint model)	Sobic.004G268400	2.36219	Leaf three
SD (Joint model)	Sobic.009G082600	2.36143	Leaf three
SD (Joint model)	Sobic.001G252401	2.35251	Leaf three
SD (Joint model)	Sobic.002G090800	2.34511	Leaf three
SD (Joint model)	Sobic.002G399500	2.32815	Leaf three
SD (Joint model)	Sobic.007G077400	2.32638	Leaf three
SD (Joint model)	Sobic.008G187300	2.32381	Leaf three
SD (Joint model)	Sobic.001G112700	2.32051	Leaf three
SD (Joint model)	Sobic.001G460100	2.31779	Leaf three
SD (Joint model)	Sobic.007G112900	2.31395	Leaf three
SD (Joint model)	Sobic.009G156200	2.31331	Leaf three
SD (Joint model)	Sobic.001G259800	2.30825	Leaf three
SD (Joint model)	Sobic.005G012000	2.29932	Leaf three
SD (Joint model)	Sobic.002G422400	2.29723	Leaf three
SD (Joint model)	Sobic.003G440800	2.29608	Leaf three
SD (Joint model)	Sobic.001G331600	2.29043	Leaf three
SD (Joint model)	Sobic.004G146000	2.2898	Leaf three
SD (Joint model)	Sobic.007G011300	2.28765	Leaf three
SD (Joint model)	Sobic.004G038400	2.28688	Leaf three
SD (Joint model)	Sobic.005G185500	2.28415	Leaf three
SD (Joint model)	Sobic.009G217400	2.28352	Leaf three
SD (Joint model)	Sobic.003G034700	2.2832	Leaf three
SD (Joint model)	Sobic.004G202300	2.28096	Leaf three
SD (Joint model)	Sobic.006G273600	2.27198	Leaf three
SD (Joint model)	Sobic.001G368000	2.26177	Leaf three
SD (Joint model)	Sobic.001G192100	2.25796	Leaf three
SD (Joint model)	Sobic.006G216900	2.25715	Leaf three
SD (Joint model)	Sobic.008G190700	2.25704	Leaf three
SD (Joint model)	Sobic.004G271000	2.25416	Leaf three
SD (Joint model)	Sobic.009G216700	2.25162	Leaf three
SD (Joint model)	Sobic.007G050100	2.24854	Leaf three
SD (Joint model)	Sobic.005G138300	2.24819	Leaf three
SD (Joint model)	Sobic.002G176800	2.2289	Leaf three
SD (Joint model)	Sobic.007G030700	2.22793	Leaf three
SD (Joint model)	Sobic.004G355300	2.22788	Leaf three
SD (Joint model)	Sobic.004G267800	2.22728	Leaf three
SD (Joint model)	Sobic.003G413500	2.22022	Leaf three
SD (Joint model)	Sobic.003G257900	2.21277	Leaf three
SD (Joint model)	Sobic.001G426200	2.20919	Leaf three
SD (Joint model)	Sobic.001G361600	2.20193	Leaf three
SD (Joint model)	Sobic.007G191900	2.19725	Leaf three
SD (Joint model)	Sobic.001G461800	2.19625	Leaf three
SD (Joint model)	Sobic.002G027500	2.19476	Leaf three
SD (Joint model)	Sobic.006G107200	2.18727	Leaf three
SD (Joint model)	Sobic.004G259432	2.18285	Leaf three
SD (Joint model)	Sobic.004G156200	2.18184	Leaf three
SD (Joint model)	Sobic.008G169300	2.17315	Leaf three
SD (Joint model)	Sobic.007G195100	2.16958	Leaf three
SD (Joint model)	Sobic.004G102900	2.16034	Leaf three
SD (Joint model)	Sobic.006G160300	2.15086	Leaf three
SD (Joint model)	Sobic.004G333700	2.14674	Leaf three
SD (Joint model)	Sobic.005G085200	2.13594	Leaf three
SD (Joint model)	Sobic.008G016200	2.13453	Leaf three
SD (Joint model)	Sobic.004G247300	2.12835	Leaf three
SD (Joint model)	Sobic.001G210000	2.11714	Leaf three
SD (Joint model)	Sobic.005G220900	2.1124	Leaf three
SD (Joint model)	Sobic.006G154800	2.10923	Leaf three
SD (Joint model)	Sobic.003G074600	2.108	Leaf three
SD (Joint model)	Sobic.003G226800	2.10787	Leaf three
SD (Joint model)	Sobic.007G178100	2.10755	Leaf three
SD (Joint model)	Sobic.003G081000	2.10701	Leaf three
SD (Joint model)	Sobic.002G046800	2.10557	Leaf three
SD (Joint model)	Sobic.010G267000	2.1047	Leaf three
SD (Joint model)	Sobic.004G051900	2.10355	Leaf three
SD (Joint model)	Sobic.004G032500	2.09957	Leaf three
SD (Joint model)	Sobic.003G311400	2.0957	Leaf three
SD (Joint model)	Sobic.001G368600	2.09551	Leaf three
SD (Joint model)	Sobic.007G107700	2.09542	Leaf three
SD (Joint model)	Sobic.001G191500	2.08698	Leaf three
SD (Joint model)	Sobic.009G009100	2.08382	Leaf three
SD (Joint model)	Sobic.007G029400	2.0757	Leaf three
SD (Joint model)	Sobic.002G281100	2.07287	Leaf three
SD (Joint model)	Sobic.005G195000	2.06679	Leaf three
SD (Joint model)	Sobic.003G330300	2.06211	Leaf three
SD (Joint model)	Sobic.009G189200	2.05798	Leaf three
SD (Joint model)	Sobic.004G326400	2.04653	Leaf three
SD (Joint model)	Sobic.003G377800	2.0416	Leaf three
SD (Joint model)	Sobic.006G143900	2.02914	Leaf three
SD (Joint model)	Sobic.002G158500	2.02757	Leaf three
SD (Joint model)	Sobic.005G088800	2.01885	Leaf three
SD (Joint model)	Sobic.003G323201	2.01822	Leaf three
SD (Joint model)	Sobic.009G064900	2.01736	Leaf three
SD (2016 model)	Sobic.009G109600	4.57512	Growing point
SD (2016 model)	Sobic.001G006500	4.09151	Growing point
SD (2016 model)	Sobic.006G100800	3.85014	Growing point
SD (2016 model)	Sobic.009G007600	3.65339	Growing point
SD (2016 model)	Sobic.001G076400	3.51281	Growing point
SD (2016 model)	Sobic.004G273800	3.48704	Growing point
SD (2016 model)	Sobic.001G301600	3.46961	Growing point
SD (2016 model)	Sobic.005G106900	3.41319	Growing point
SD (2016 model)	Sobic.006G191200	3.41195	Growing point
SD (2016 model)	Sobic.002G172600	3.31361	Growing point
SD (2016 model)	Sobic.004G310800	3.30886	Growing point
SD (2016 model)	Sobic.006G268300	3.25038	Growing point
SD (2016 model)	Sobic.006G197400	3.05811	Growing point
SD (2016 model)	Sobic.007G000800	3.05534	Growing point
SD (2016 model)	Sobic.007G210700	3.05433	Growing point
SD (2016 model)	Sobic.006G184700	2.99145	Growing point
SD (2016 model)	Sobic.001G019800	2.98323	Growing point
SD (2016 model)	Sobic.002G189000	2.9313	Growing point
SD (2016 model)	Sobic.009G013100	2.92976	Growing point
SD (2016 model)	Sobic.005G184200	2.91796	Growing point
SD (2016 model)	Sobic.009G237100	2.89751	Growing point
SD (2016 model)	Sobic.004G104800	2.89235	Growing point
SD (2016 model)	Sobic.002G115700	2.89004	Growing point
SD (2016 model)	Sobic.008G189500	2.80537	Growing point
SD (2016 model)	Sobic.004G069700	2.77309	Growing point
SD (2016 model)	Sobic.004G300600	2.76583	Growing point
SD (2016 model)	Sobic.001G494200	2.76267	Growing point
SD (2016 model)	Sobic.002G150200	2.73065	Growing point
SD (2016 model)	Sobic.006G074400	2.72663	Growing point
SD (2016 model)	Sobic.008G063300	2.7207	Growing point
SD (2016 model)	Sobic.003G148600	2.70492	Growing point
SD (2016 model)	Sobic.007G071950	2.68547	Growing point
SD (2016 model)	Sobic.002G215866	2.6796	Growing point
SD (2016 model)	Sobic.002G010200	2.67686	Growing point
SD (2016 model)	Sobic.004G135500	2.6756	Growing point
SD (2016 model)	Sobic.001G438100	2.67091	Growing point
SD (2016 model)	Sobic.001G192250	2.64291	Growing point
SD (2016 model)	Sobic.001G183500	2.61393	Growing point
SD (2016 model)	Sobic.003G333400	2.61036	Growing point
SD (2016 model)	Sobic.005G199300	2.60759	Growing point
SD (2016 model)	Sobic.002G042900	2.60632	Growing point
SD (2016 model)	Sobic.009G187000	2.583	Growing point
SD (2016 model)	Sobic.005G026600	2.56297	Growing point
SD (2016 model)	Sobic.004G287700	2.56122	Growing point
SD (2016 model)	Sobic.001G523866	2.5607	Growing point
SD (2016 model)	Sobic.003G316200	2.55152	Growing point
SD (2016 model)	Sobic.003G180900	2.55071	Growing point
SD (2016 model)	Sobic.001G149700	2.54145	Growing point
SD (2016 model)	Sobic.004G020600	2.53995	Growing point
SD (2016 model)	Sobic.003G020300	2.5388	Growing point
SD (2016 model)	Sobic.007G167100	2.53548	Growing point
SD (2016 model)	Sobic.001G067400	2.53339	Growing point
SD (2016 model)	Sobic.003G237201	2.53097	Growing point
SD (2016 model)	Sobic.008G136400	2.51672	Growing point
SD (2016 model)	Sobic.006G229300	2.51579	Growing point
SD (2016 model)	Sobic.005G094001	2.50581	Growing point
SD (2016 model)	Sobic.003G086400	2.48141	Growing point
SD (2016 model)	Sobic.010G266900	2.47629	Growing point
SD (2016 model)	Sobic.004G124300	2.47451	Growing point
SD (2016 model)	Sobic.005G015600	2.46057	Growing point
SD (2016 model)	Sobic.010G020100	2.46056	Growing point
SD (2016 model)	Sobic.009G077800	2.44548	Growing point
SD (2016 model)	Sobic.006G258800	2.44195	Growing point
SD (2016 model)	Sobic.001G227700	2.44031	Growing point
SD (2016 model)	Sobic.002G039400	2.43467	Growing point
SD (2016 model)	Sobic.001G074300	2.43199	Growing point
SD (2016 model)	Sobic.010G155500	2.41885	Growing point
SD (2016 model)	Sobic.004G099800	2.41703	Growing point
SD (2016 model)	Sobic.005G133500	2.41029	Growing point
SD (2016 model)	Sobic.006G194200	2.4086	Growing point
SD (2016 model)	Sobic.006G132200	2.40825	Growing point
SD (2016 model)	Sobic.003G087600	2.39744	Growing point
SD (2016 model)	Sobic.008G058300	2.3939	Growing point
SD (2016 model)	Sobic.002G149200	2.36905	Growing point
SD (2016 model)	Sobic.003G285800	2.36719	Growing point
SD (2016 model)	Sobic.003G223500	2.35233	Growing point
SD (2016 model)	Sobic.002G173000	2.35101	Growing point
SD (2016 model)	Sobic.002G052500	2.34933	Growing point
SD (2016 model)	Sobic.010G044200	2.33305	Growing point
SD (2016 model)	Sobic.001G030900	2.32798	Growing point
SD (2016 model)	Sobic.006G223400	2.32467	Growing point
SD (2016 model)	Sobic.010G277700	2.30812	Growing point
SD (2016 model)	Sobic.010G208500	2.30537	Growing point
SD (2016 model)	Sobic.010G077500	2.29769	Growing point
SD (2016 model)	Sobic.005G205000	2.29764	Growing point
SD (2016 model)	Sobic.007G212200	2.29124	Growing point
SD (2016 model)	Sobic.008G154801	2.27764	Growing point
SD (2016 model)	Sobic.003G078600	2.27628	Growing point
SD (2016 model)	Sobic.002G222400	2.27338	Growing point
SD (2016 model)	Sobic.005G000500	2.25853	Growing point
SD (2016 model)	Sobic.004G048800	2.2374	Growing point
SD (2016 model)	Sobic.009G126900	2.2337	Growing point
SD (2016 model)	Sobic.003G002900	2.23302	Growing point
SD (2016 model)	Sobic.010G199100	2.23225	Growing point
SD (2016 model)	Sobic.005G000100	2.2318	Growing point
SD (2016 model)	Sobic.009G141201	2.23003	Growing point
SD (2016 model)	Sobic.006G182300	2.2273	Growing point
SD (2016 model)	Sobic.002G362800	2.21384	Growing point
SD (2016 model)	Sobic.010G205100	2.21382	Growing point
SD (2016 model)	Sobic.001G387800	2.21026	Growing point
SD (2016 model)	Sobic.002G336200	2.20696	Growing point
SD (2016 model)	Sobic.003G373900	2.20572	Growing point
SD (2016 model)	Sobic.001G427600	2.20425	Growing point
SD (2016 model)	Sobic.002G111300	2.19552	Growing point
SD (2016 model)	Sobic.009G223600	2.1905	Growing point
SD (2016 model)	Sobic.002G351900	2.17334	Growing point
SD (2016 model)	Sobic.006G029100	2.17166	Growing point
SD (2016 model)	Sobic.005G218400	2.16993	Growing point
SD (2016 model)	Sobic.006G160900	2.16986	Growing point
SD (2016 model)	Sobic.004G301100	2.16667	Growing point
SD (2016 model)	Sobic.001G142300	2.15861	Growing point
SD (2016 model)	Sobic.010G014900	2.15263	Growing point
SD (2016 model)	Sobic.008G181400	2.14927	Growing point
SD (2016 model)	Sobic.001G452200	2.14375	Growing point
SD (2016 model)	Sobic.006G027000	2.13799	Growing point
SD (2016 model)	Sobic.001G148900	2.13398	Growing point
SD (2016 model)	Sobic.003G082200	2.13154	Growing point
SD (2016 model)	Sobic.001G221300	2.12507	Growing point
SD (2016 model)	Sobic.007G018500	2.12345	Growing point
SD (2016 model)	Sobic.001G401000	2.12028	Growing point
SD (2016 model)	Sobic.002G123000	2.11987	Growing point
SD (2016 model)	Sobic.001G261200	2.1124	Growing point
SD (2016 model)	Sobic.003G122500	2.10739	Growing point
SD (2016 model)	Sobic.001G295900	2.10371	Growing point
SD (2016 model)	Sobic.008G153400	2.10321	Growing point
SD (2016 model)	Sobic.004G236200	2.10186	Growing point
SD (2016 model)	Sobic.005G192600	2.09811	Growing point
SD (2016 model)	Sobic.008G073100	2.08847	Growing point
SD (2016 model)	Sobic.008G097401	2.0811	Growing point
SD (2016 model)	Sobic.003G131400	2.08046	Growing point
SD (2016 model)	Sobic.001G411100	2.07905	Growing point
SD (2016 model)	Sobic.010G193900	2.07669	Growing point
SD (2016 model)	Sobic.002G207900	2.07271	Growing point
SD (2016 model)	Sobic.005G213200	2.07235	Growing point
SD (2016 model)	Sobic.009G008600	2.06918	Growing point
SD (2016 model)	Sobic.002G009600	2.06877	Growing point
SD (2016 model)	Sobic.003G238700	2.06436	Growing point
SD (2016 model)	Sobic.005G060100	2.05161	Growing point
SD (2016 model)	Sobic.002G071850	2.03207	Growing point
SD (2016 model)	Sobic.009G148800	2.03073	Growing point
SD (2016 model)	Sobic.004G324300	2.02675	Growing point
SD (2016 model)	Sobic.004G274600	2.0222	Growing point
SD (2016 model)	Sobic.005G138800	2.02172	Growing point
SD (2016 model)	Sobic.007G137000	2.02062	Growing point
SD (2016 model)	Sobic.002G305000	2.01485	Growing point
SD (2016 model)	Sobic.001G303675	2.01351	Growing point
SD (2016 model)	Sobic.009G020700	2.00558	Growing point
SD (2016 model)	Sobic.006G149300	2.00541	Growing point
SD (2016 model)	Sobic.003G158300	1.99847	Growing point
SD (2016 model)	Sobic.001G305300	1.99843	Growing point
SD (2016 model)	Sobic.004G324700	1.993	Growing point
SD (2016 model)	Sobic.006G192900	1.9926	Growing point
SD (2016 model)	Sobic.001G113900	1.99008	Growing point
SD (2016 model)	Sobic.005G029800	1.98897	Growing point
SD (2016 model)	Sobic.003G353700	1.98511	Growing point
SD (2016 model)	Sobic.003G093900	1.98483	Growing point
SD (2016 model)	Sobic.003G144600	1.98272	Growing point
SD (2016 model)	Sobic.008G077300	1.98208	Growing point
SD (2016 model)	Sobic.003G223400	1.98207	Growing point
SD (2016 model)	Sobic.003G349700	1.97915	Growing point
SD (2016 model)	Sobic.003G077600	1.97708	Growing point
SD (2016 model)	Sobic.009G082000	1.97607	Growing point
SD (2016 model)	Sobic.008G061100	1.97564	Growing point
SD (2016 model)	Sobic.001G298500	1.97472	Growing point
SD (2016 model)	Sobic.002G155000	1.96409	Growing point
SD (2016 model)	Sobic.010G235700	1.95842	Growing point
SD (2016 model)	Sobic.007G149900	1.95734	Growing point
SD (2016 model)	Sobic.001G030600	1.95455	Growing point
SD (2016 model)	Sobic.004G112600	1.95194	Growing point
SD (2016 model)	Sobic.003G359300	1.95055	Growing point
SD (2016 model)	Sobic.010G199700	1.94896	Growing point
SD (2016 model)	Sobic.005G017300	1.94767	Growing point
SD (2016 model)	Sobic.004G172800	1.94708	Growing point
SD (2016 model)	Sobic.001G064300	1.94052	Growing point
SD (2016 model)	Sobic.003G428200	1.93965	Growing point
SD (2016 model)	Sobic.002G365700	1.93612	Growing point
SD (2016 model)	Sobic.006G274866	1.93578	Growing point
SD (2016 model)	Sobic.001G066700	1.93444	Growing point
SD (2016 model)	Sobic.002G362100	1.93424	Growing point
SD (2016 model)	Sobic.004G030900	1.93329	Growing point
SD (2016 model)	Sobic.007G205900	1.93229	Growing point
SD (2016 model)	Sobic.006G087400	1.93106	Growing point
SD (2016 model)	Sobic.008G046100	1.92631	Growing point
SD (2016 model)	Sobic.004G253700	1.92512	Growing point
SD (2016 model)	Sobic.010G193000	1.92232	Growing point
SD (2016 model)	Sobic.004G311000	1.92194	Growing point
SD (2016 model)	Sobic.007G170800	1.9193	Growing point
SD (2016 model)	Sobic.010G087500	1.91641	Growing point
[truncated: 1,622 more rows]

## Sheet: Table S6
Supplemental table S6. Top 1% of genes identified through Fisher combined GWAS-TWAS for each trait and each tissue type
Trait	Gene	P-value (-log10)	Tissue type		Abereviations:
AN	Sobic.006G177400	4.76955	Growing point		SD	Stomatal density
AN	Sobic.003G395900	4.67985	Growing point		gs	Stomatal conductance
AN	Sobic.006G177100	4.6073	Growing point		AN	Photosynthesis
AN	Sobic.006G039100	4.54212	Growing point		ci/ca	Ratio of intracelluar to ambient CO2
AN	Sobic.004G080100	4.35754	Growing point		iWUE	Intrinisc water use efficiency
AN	Sobic.001G333100	4.34008	Growing point		SLA	Specific Leaf Area
AN	Sobic.001G062700	4.31876	Growing point
AN	Sobic.002G396300	4.13136	Growing point
AN	Sobic.001G038700	4.11691	Growing point
AN	Sobic.009G036400	4.07007	Growing point
AN	Sobic.001G518000	4.00966	Growing point
AN	Sobic.002G396200	3.96015	Growing point
AN	Sobic.002G200500	3.93338	Growing point
AN	Sobic.001G304000	3.86285	Growing point
AN	Sobic.006G148700	3.81504	Growing point
AN	Sobic.002G396100	3.81018	Growing point
AN	Sobic.001G517800	3.78367	Growing point
AN	Sobic.006G082400	3.76255	Growing point
AN	Sobic.003G027500	3.75404	Growing point
AN	Sobic.001G236400	3.73635	Growing point
AN	Sobic.001G305000	3.59396	Growing point
AN	Sobic.008G169400	3.56592	Growing point
AN	Sobic.001G517900	3.5623	Growing point
AN	Sobic.006G202500	3.51145	Growing point
AN	Sobic.001G447300	3.49492	Growing point
AN	Sobic.002G337600	3.46346	Growing point
AN	Sobic.002G395600	3.45375	Growing point
AN	Sobic.002G396700	3.44913	Growing point
AN	Sobic.008G036900	3.44754	Growing point
AN	Sobic.009G214300	3.43948	Growing point
AN	Sobic.010G175800	3.43301	Growing point
AN	Sobic.007G136800	3.41766	Growing point
AN	Sobic.002G394700	3.40487	Growing point
AN	Sobic.006G175400	3.39726	Growing point
AN	Sobic.007G091800	3.33519	Growing point
AN	Sobic.009G151600	3.32792	Growing point
AN	Sobic.001G529200	3.32496	Growing point
AN	Sobic.008G035501	3.32104	Growing point
AN	Sobic.006G238400	3.32073	Growing point
AN	Sobic.002G035600	3.31952	Growing point
AN	Sobic.005G204700	3.31705	Growing point
AN	Sobic.001G327700	3.30599	Growing point
AN	Sobic.001G449800	3.29611	Growing point
AN	Sobic.005G196950	3.28211	Growing point
AN	Sobic.005G028400	3.24736	Growing point
AN	Sobic.009G151800	3.24584	Growing point
AN	Sobic.007G205000	3.24442	Growing point
AN	Sobic.003G011000	3.22874	Growing point
AN	Sobic.003G411400	3.22706	Growing point
AN	Sobic.006G273000	3.22698	Growing point
AN	Sobic.004G238700	3.21961	Growing point
AN	Sobic.010G176200	3.18305	Growing point
AN	Sobic.001G101700	3.17763	Growing point
AN	Sobic.001G098900	3.15855	Growing point
AN	Sobic.004G228400	3.1477	Growing point
AN	Sobic.005G009100	3.14186	Growing point
AN	Sobic.003G411700	3.14046	Growing point
AN	Sobic.007G226600	3.12628	Growing point
AN	Sobic.002G419100	3.11084	Growing point
AN	Sobic.001G279100	3.11017	Growing point
AN	Sobic.004G286700	3.1092	Growing point
AN	Sobic.001G493500	3.10297	Growing point
AN	Sobic.003G151800	3.10261	Growing point
AN	Sobic.009G215400	3.091	Growing point
AN	Sobic.003G067600	3.08144	Growing point
AN	Sobic.004G010900	3.07816	Growing point
AN	Sobic.010G014800	3.05672	Growing point
AN	Sobic.004G342100	3.05369	Growing point
AN	Sobic.007G127600	3.05231	Growing point
AN	Sobic.007G128100	3.04511	Growing point
AN	Sobic.003G283400	3.04112	Growing point
AN	Sobic.009G048000	3.03421	Growing point
AN	Sobic.006G181600	3.03279	Growing point
AN	Sobic.003G028400	3.02594	Growing point
AN	Sobic.002G155200	3.01757	Growing point
AN	Sobic.003G083600	3.01033	Growing point
AN	Sobic.002G239300	3.01002	Growing point
AN	Sobic.001G457300	3.00785	Growing point
AN	Sobic.003G288600	2.98651	Growing point
AN	Sobic.003G411300	2.9627	Growing point
AN	Sobic.001G000400	2.95825	Growing point
AN	Sobic.001G261600	2.95351	Growing point
AN	Sobic.005G063500	2.93604	Growing point
AN	Sobic.002G198600	2.93095	Growing point
AN	Sobic.001G456800	2.93086	Growing point
AN	Sobic.006G258600	2.91638	Growing point
AN	Sobic.001G367800	2.91618	Growing point
AN	Sobic.001G431100	2.90646	Growing point
AN	Sobic.004G075900	2.90495	Growing point
AN	Sobic.008G035600	2.89958	Growing point
AN	Sobic.002G374900	2.89543	Growing point
AN	Sobic.001G062500	2.89004	Growing point
AN	Sobic.003G040800	2.88623	Growing point
AN	Sobic.009G113900	2.87225	Growing point
AN	Sobic.003G408600	2.87206	Growing point
AN	Sobic.008G183200	2.86381	Growing point
AN	Sobic.006G083500	2.86134	Growing point
AN	Sobic.002G055700	2.85694	Growing point
AN	Sobic.010G167800	2.85223	Growing point
AN	Sobic.004G077300	2.84943	Growing point
AN	Sobic.005G063400	2.84727	Growing point
AN	Sobic.003G415900	2.83646	Growing point
AN	Sobic.003G413900	2.8303	Growing point
AN	Sobic.003G009900	2.82504	Growing point
AN	Sobic.002G201000	2.8234	Growing point
AN	Sobic.001G309900	2.81274	Growing point
AN	Sobic.009G185201	2.80552	Growing point
AN	Sobic.001G240300	2.80473	Growing point
AN	Sobic.001G169800	2.7916	Growing point
AN	Sobic.001G457200	2.78776	Growing point
AN	Sobic.002G320800	2.77985	Growing point
AN	Sobic.006G176700	2.77297	Growing point
AN	Sobic.003G358900	2.7694	Growing point
AN	Sobic.010G042400	2.76781	Growing point
AN	Sobic.006G120200	2.76451	Growing point
AN	Sobic.002G420000	2.76283	Growing point
AN	Sobic.004G076100	2.7626	Growing point
AN	Sobic.003G004500	2.75543	Growing point
AN	Sobic.004G186000	2.75243	Growing point
AN	Sobic.007G070500	2.74673	Growing point
AN	Sobic.009G157100	2.74618	Growing point
AN	Sobic.002G422000	2.73773	Growing point
AN	Sobic.002G018600	2.73665	Growing point
AN	Sobic.002G343500	2.73118	Growing point
AN	Sobic.007G207800	2.72761	Growing point
AN	Sobic.001G007100	2.72714	Growing point
AN	Sobic.008G034700	2.72569	Growing point
AN	Sobic.006G195400	2.71888	Growing point
AN	Sobic.001G047100	2.71589	Growing point
AN	Sobic.001G144300	2.70968	Growing point
AN	Sobic.008G169300	2.70176	Growing point
AN	Sobic.007G191900	2.69828	Growing point
AN	Sobic.009G216500	2.69521	Growing point
AN	Sobic.004G058900	2.69336	Growing point
AN	Sobic.005G085000	2.6932	Growing point
AN	Sobic.002G402500	2.68865	Growing point
AN	Sobic.009G234300	2.68624	Growing point
AN	Sobic.007G182000	2.68476	Growing point
AN	Sobic.002G320200	2.68376	Growing point
AN	Sobic.002G264000	2.67895	Growing point
AN	Sobic.004G214300	2.67801	Growing point
AN	Sobic.002G224400	2.67251	Growing point
AN	Sobic.007G126900	2.67098	Growing point
AN	Sobic.001G377600	2.67057	Growing point
AN	Sobic.004G342400	2.6652	Growing point
AN	Sobic.010G101300	2.65773	Growing point
AN	Sobic.005G220900	2.65132	Growing point
AN	Sobic.008G134800	2.64985	Growing point
AN	Sobic.001G368100	2.6451	Growing point
AN	Sobic.001G009000	2.63761	Growing point
AN	Sobic.003G261700	2.63066	Growing point
AN	Sobic.004G088700	2.63016	Growing point
AN	Sobic.010G048900	2.62905	Growing point
AN	Sobic.001G334700	2.6288	Growing point
AN	Sobic.008G019100	2.62671	Growing point
AN	Sobic.003G289601	2.62456	Growing point
AN	Sobic.002G164800	2.61955	Growing point
AN	Sobic.002G399800	2.61871	Growing point
AN	Sobic.006G180200	2.6083	Growing point
AN	Sobic.010G055800	2.60626	Growing point
AN	Sobic.001G215300	2.60531	Growing point
AN	Sobic.010G058200	2.60164	Growing point
AN	Sobic.006G074400	2.59677	Growing point
AN	Sobic.003G112700	2.59486	Growing point
AN	Sobic.001G292100	2.5948	Growing point
AN	Sobic.003G241700	2.59466	Growing point
AN	Sobic.001G251600	2.59233	Growing point
AN	Sobic.010G217800	2.59074	Growing point
AN	Sobic.002G203100	2.58901	Growing point
AN	Sobic.007G116700	2.58824	Growing point
AN	Sobic.005G084800	2.58199	Growing point
AN	Sobic.009G065000	2.57946	Growing point
AN	Sobic.001G424900	2.57537	Growing point
AN	Sobic.004G278100	2.57396	Growing point
AN	Sobic.002G368700	2.57241	Growing point
AN	Sobic.002G256601	2.56672	Growing point
AN	Sobic.004G041500	2.56617	Growing point
AN	Sobic.007G004600	2.566	Growing point
AN	Sobic.006G231200	2.56543	Growing point
AN	Sobic.008G019700	2.56513	Growing point
AN	Sobic.006G180432	2.56409	Growing point
AN	Sobic.001G046600	2.5624	Growing point
AN	Sobic.004G042300	2.56103	Growing point
AN	Sobic.002G199000	2.55909	Growing point
AN	Sobic.004G296500	2.55813	Growing point
AN	Sobic.003G006200	2.55495	Growing point
AN	Sobic.002G331800	2.55437	Growing point
AN	Sobic.005G041200	2.55313	Growing point
AN	Sobic.002G196100	2.54957	Growing point
AN	Sobic.001G422366	2.54728	Growing point
AN	Sobic.001G240400	2.54637	Growing point
AN	Sobic.006G245400	2.54502	Growing point
AN	Sobic.002G331300	2.54369	Growing point
AN	Sobic.003G029100	2.54332	Growing point
AN	Sobic.001G071600	2.54239	Growing point
AN	Sobic.002G396100	4.75716	Leaf three
AN	Sobic.007G051800	4.61431	Leaf three
AN	Sobic.006G177100	4.57707	Leaf three
AN	Sobic.006G177400	4.57626	Leaf three
AN	Sobic.003G049400	4.41678	Leaf three
AN	Sobic.009G036400	4.39957	Leaf three
AN	Sobic.001G518000	4.25361	Leaf three
AN	Sobic.003G009900	4.23818	Leaf three
AN	Sobic.001G389800	4.18815	Leaf three
AN	Sobic.003G028400	4.1237	Leaf three
AN	Sobic.007G126900	4.11813	Leaf three
AN	Sobic.006G083400	4.10504	Leaf three
AN	Sobic.002G396200	4.02436	Leaf three
AN	Sobic.009G190300	3.99619	Leaf three
AN	Sobic.002G419200	3.89381	Leaf three
AN	Sobic.002G396300	3.88336	Leaf three
AN	Sobic.003G340600	3.86298	Leaf three
AN	Sobic.004G297000	3.86152	Leaf three
AN	Sobic.006G202500	3.78579	Leaf three
AN	Sobic.007G136800	3.7856	Leaf three
AN	Sobic.001G331600	3.7779	Leaf three
AN	Sobic.006G178500	3.72383	Leaf three
AN	Sobic.001G103900	3.65523	Leaf three
AN	Sobic.008G177100	3.63667	Leaf three
AN	Sobic.001G517800	3.63625	Leaf three
AN	Sobic.007G001200	3.62735	Leaf three
AN	Sobic.009G094300	3.619	Leaf three
AN	Sobic.002G374900	3.51842	Leaf three
AN	Sobic.002G395600	3.50438	Leaf three
AN	Sobic.009G229800	3.46116	Leaf three
AN	Sobic.004G082300	3.4318	Leaf three
AN	Sobic.003G197800	3.40702	Leaf three
AN	Sobic.008G147400	3.40228	Leaf three
AN	Sobic.003G026600	3.37724	Leaf three
AN	Sobic.001G186200	3.35085	Leaf three
AN	Sobic.001G517900	3.34643	Leaf three
AN	Sobic.003G426900	3.34361	Leaf three
AN	Sobic.001G477200	3.33598	Leaf three
AN	Sobic.006G153700	3.3243	Leaf three
AN	Sobic.001G367800	3.31731	Leaf three
AN	Sobic.001G368100	3.31196	Leaf three
AN	Sobic.005G084900	3.30821	Leaf three
AN	Sobic.001G050600	3.30689	Leaf three
AN	Sobic.001G240300	3.29243	Leaf three
AN	Sobic.006G082000	3.28614	Leaf three
AN	Sobic.001G431000	3.27213	Leaf three
AN	Sobic.008G097900	3.25317	Leaf three
AN	Sobic.007G112200	3.25003	Leaf three
AN	Sobic.010G176200	3.24537	Leaf three
AN	Sobic.001G387700	3.23031	Leaf three
AN	Sobic.002G082300	3.20671	Leaf three
AN	Sobic.010G224700	3.20401	Leaf three
AN	Sobic.007G139900	3.20341	Leaf three
AN	Sobic.004G160200	3.20066	Leaf three
AN	Sobic.001G171100	3.1974	Leaf three
AN	Sobic.001G062900	3.18623	Leaf three
AN	Sobic.009G214300	3.18407	Leaf three
AN	Sobic.006G181600	3.17723	Leaf three
AN	Sobic.002G403100	3.17705	Leaf three
AN	Sobic.002G396700	3.15496	Leaf three
AN	Sobic.006G042200	3.15336	Leaf three
AN	Sobic.004G249300	3.14373	Leaf three
AN	Sobic.003G401100	3.12517	Leaf three
AN	Sobic.007G052300	3.11703	Leaf three
AN	Sobic.001G422500	3.1168	Leaf three
AN	Sobic.001G002600	3.11263	Leaf three
AN	Sobic.004G117400	3.11101	Leaf three
AN	Sobic.009G216500	3.10437	Leaf three
AN	Sobic.007G209000	3.09115	Leaf three
AN	Sobic.003G051100	3.07785	Leaf three
AN	Sobic.002G110700	3.07221	Leaf three
AN	Sobic.008G152900	3.072	Leaf three
AN	Sobic.006G082500	3.0697	Leaf three
AN	Sobic.006G191100	3.06902	Leaf three
AN	Sobic.006G124000	3.06792	Leaf three
AN	Sobic.005G047800	3.06618	Leaf three
AN	Sobic.001G217400	3.05318	Leaf three
AN	Sobic.004G359800	3.04913	Leaf three
AN	Sobic.002G200500	3.04311	Leaf three
AN	Sobic.009G036800	3.03998	Leaf three
AN	Sobic.002G150200	3.03455	Leaf three
AN	Sobic.005G028400	3.02688	Leaf three
AN	Sobic.006G176700	3.01644	Leaf three
AN	Sobic.001G367700	3.01147	Leaf three
AN	Sobic.005G196950	3.00912	Leaf three
AN	Sobic.009G151800	3.00518	Leaf three
AN	Sobic.010G208400	3.00483	Leaf three
AN	Sobic.001G502700	2.99751	Leaf three
AN	Sobic.006G192500	2.99745	Leaf three
AN	Sobic.007G150200	2.98459	Leaf three
AN	Sobic.003G115400	2.98251	Leaf three
AN	Sobic.006G039100	2.97989	Leaf three
AN	Sobic.002G109400	2.97691	Leaf three
AN	Sobic.001G016900	2.9768	Leaf three
AN	Sobic.009G184900	2.97248	Leaf three
AN	Sobic.001G158900	2.97242	Leaf three
AN	Sobic.001G509300	2.95285	Leaf three
AN	Sobic.009G031000	2.94419	Leaf three
AN	Sobic.005G084800	2.94158	Leaf three
AN	Sobic.008G169300	2.94	Leaf three
AN	Sobic.006G110300	2.93929	Leaf three
AN	Sobic.006G082400	2.92962	Leaf three
AN	Sobic.001G312900	2.92903	Leaf three
AN	Sobic.003G307200	2.92451	Leaf three
AN	Sobic.004G295000	2.92161	Leaf three
AN	Sobic.007G198000	2.91654	Leaf three
AN	Sobic.005G221550	2.91169	Leaf three
AN	Sobic.001G512600	2.90659	Leaf three
AN	Sobic.008G169400	2.90645	Leaf three
AN	Sobic.004G357700	2.90631	Leaf three
AN	Sobic.003G288600	2.9041	Leaf three
AN	Sobic.006G190400	2.90232	Leaf three
AN	Sobic.004G018300	2.90211	Leaf three
AN	Sobic.009G013900	2.90102	Leaf three
AN	Sobic.010G051400	2.89777	Leaf three
AN	Sobic.004G146300	2.89557	Leaf three
AN	Sobic.001G449800	2.88809	Leaf three
AN	Sobic.001G107300	2.88728	Leaf three
AN	Sobic.007G126300	2.8861	Leaf three
AN	Sobic.004G044000	2.88584	Leaf three
AN	Sobic.001G026800	2.88284	Leaf three
AN	Sobic.002G215600	2.88086	Leaf three
AN	Sobic.009G095100	2.87978	Leaf three
AN	Sobic.010G188800	2.87837	Leaf three
AN	Sobic.003G241300	2.87817	Leaf three
AN	Sobic.009G031100	2.87111	Leaf three
AN	Sobic.009G185201	2.86808	Leaf three
AN	Sobic.003G370900	2.86228	Leaf three
AN	Sobic.002G399500	2.82795	Leaf three
AN	Sobic.007G100425	2.82533	Leaf three
AN	Sobic.003G395300	2.81951	Leaf three
AN	Sobic.010G133400	2.81806	Leaf three
AN	Sobic.002G091600	2.8149	Leaf three
AN	Sobic.007G100500	2.81207	Leaf three
AN	Sobic.003G316700	2.80842	Leaf three
AN	Sobic.009G073400	2.80812	Leaf three
AN	Sobic.007G004600	2.80576	Leaf three
AN	Sobic.009G136700	2.80524	Leaf three
AN	Sobic.002G153700	2.79146	Leaf three
AN	Sobic.009G224700	2.79012	Leaf three
AN	Sobic.002G331300	2.78461	Leaf three
AN	Sobic.002G402600	2.78302	Leaf three
AN	Sobic.001G392600	2.78275	Leaf three
AN	Sobic.004G124500	2.77998	Leaf three
AN	Sobic.001G431700	2.77815	Leaf three
AN	Sobic.004G348900	2.77671	Leaf three
AN	Sobic.002G065000	2.76815	Leaf three
AN	Sobic.002G180900	2.75065	Leaf three
AN	Sobic.006G074200	2.74404	Leaf three
AN	Sobic.006G228300	2.74235	Leaf three
AN	Sobic.010G236800	2.73863	Leaf three
AN	Sobic.004G231200	2.73644	Leaf three
AN	Sobic.002G248600	2.73215	Leaf three
AN	Sobic.004G265600	2.73212	Leaf three
AN	Sobic.002G257001	2.72704	Leaf three
AN	Sobic.002G378300	2.72591	Leaf three
AN	Sobic.010G153100	2.72461	Leaf three
AN	Sobic.003G043600	2.7139	Leaf three
AN	Sobic.007G051000	2.69524	Leaf three
AN	Sobic.006G175400	2.69157	Leaf three
AN	Sobic.006G176100	2.69	Leaf three
AN	Sobic.001G483800	2.68846	Leaf three
AN	Sobic.006G180200	2.68395	Leaf three
AN	Sobic.006G080800	2.68245	Leaf three
AN	Sobic.006G058300	2.67896	Leaf three
AN	Sobic.003G391300	2.67891	Leaf three
AN	Sobic.002G402500	2.67888	Leaf three
ci/ca	Sobic.010G108900	5.55752	Growing point
ci/ca	Sobic.009G049500	5.37469	Growing point
ci/ca	Sobic.001G459500	5.18046	Growing point
ci/ca	Sobic.003G129500	5.10018	Growing point
ci/ca	Sobic.001G459400	4.97062	Growing point
ci/ca	Sobic.001G459200	4.8729	Growing point
ci/ca	Sobic.006G054500	4.86012	Growing point
ci/ca	Sobic.003G387600	4.62709	Growing point
ci/ca	Sobic.004G155600	4.6216	Growing point
ci/ca	Sobic.003G280300	4.56543	Growing point
ci/ca	Sobic.001G313200	4.54668	Growing point
ci/ca	Sobic.003G151800	4.46218	Growing point
ci/ca	Sobic.001G458100	4.43063	Growing point
ci/ca	Sobic.002G154000	4.28988	Growing point
ci/ca	Sobic.001G198100	4.26043	Growing point
ci/ca	Sobic.006G013000	4.24872	Growing point
ci/ca	Sobic.010G055700	4.23136	Growing point
ci/ca	Sobic.002G045900	4.21968	Growing point
ci/ca	Sobic.006G176700	4.16494	Growing point
ci/ca	Sobic.001G462100	4.16241	Growing point
ci/ca	Sobic.002G154400	4.11126	Growing point
ci/ca	Sobic.001G097200	4.0575	Growing point
ci/ca	Sobic.001G207500	4.03245	Growing point
ci/ca	Sobic.003G043600	4.01547	Growing point
ci/ca	Sobic.010G075900	4.00043	Growing point
ci/ca	Sobic.003G072200	3.99925	Growing point
ci/ca	Sobic.010G176300	3.98445	Growing point
ci/ca	Sobic.003G041000	3.97985	Growing point
ci/ca	Sobic.010G106300	3.9612	Growing point
ci/ca	Sobic.009G239351	3.95912	Growing point
ci/ca	Sobic.003G097900	3.93089	Growing point
ci/ca	Sobic.010G162500	3.92667	Growing point
ci/ca	Sobic.004G218300	3.9152	Growing point
ci/ca	Sobic.001G129400	3.91337	Growing point
ci/ca	Sobic.001G458000	3.90727	Growing point
ci/ca	Sobic.004G142800	3.90583	Growing point
ci/ca	Sobic.001G377800	3.88917	Growing point
ci/ca	Sobic.006G183100	3.86303	Growing point
ci/ca	Sobic.001G063200	3.84502	Growing point
ci/ca	Sobic.009G148200	3.8185	Growing point
ci/ca	Sobic.010G275200	3.81545	Growing point
ci/ca	Sobic.009G236500	3.81061	Growing point
ci/ca	Sobic.010G179700	3.80185	Growing point
ci/ca	Sobic.003G408800	3.798	Growing point
ci/ca	Sobic.004G034600	3.79077	Growing point
ci/ca	Sobic.005G007700	3.78024	Growing point
ci/ca	Sobic.003G125650	3.76237	Growing point
ci/ca	Sobic.007G117500	3.75528	Growing point
ci/ca	Sobic.001G510300	3.71629	Growing point
ci/ca	Sobic.004G217600	3.71378	Growing point
ci/ca	Sobic.001G456500	3.70443	Growing point
ci/ca	Sobic.004G310100	3.70295	Growing point
ci/ca	Sobic.004G246100	3.69864	Growing point
ci/ca	Sobic.001G510400	3.68698	Growing point
ci/ca	Sobic.010G148932	3.68689	Growing point
ci/ca	Sobic.009G191400	3.68249	Growing point
ci/ca	Sobic.009G239500	3.67011	Growing point
ci/ca	Sobic.004G129100	3.6621	Growing point
ci/ca	Sobic.008G128600	3.6462	Growing point
ci/ca	Sobic.002G268700	3.63859	Growing point
ci/ca	Sobic.002G275100	3.60328	Growing point
ci/ca	Sobic.003G249200	3.59671	Growing point
ci/ca	Sobic.003G108200	3.59135	Growing point
ci/ca	Sobic.001G459800	3.59061	Growing point
ci/ca	Sobic.004G170500	3.59005	Growing point
ci/ca	Sobic.009G240900	3.58447	Growing point
ci/ca	Sobic.001G162800	3.58055	Growing point
ci/ca	Sobic.001G460800	3.58023	Growing point
ci/ca	Sobic.003G012200	3.5613	Growing point
ci/ca	Sobic.002G198200	3.56106	Growing point
ci/ca	Sobic.010G149300	3.55537	Growing point
ci/ca	Sobic.003G428600	3.55038	Growing point
ci/ca	Sobic.001G289700	3.54854	Growing point
ci/ca	Sobic.002G033400	3.54653	Growing point
ci/ca	Sobic.001G172700	3.53667	Growing point
ci/ca	Sobic.002G095300	3.53542	Growing point
ci/ca	Sobic.006G214300	3.52207	Growing point
ci/ca	Sobic.001G276500	3.51673	Growing point
ci/ca	Sobic.004G152601	3.51359	Growing point
ci/ca	Sobic.002G375500	3.50832	Growing point
ci/ca	Sobic.008G051100	3.4911	Growing point
ci/ca	Sobic.004G151900	3.48071	Growing point
ci/ca	Sobic.002G119400	3.48069	Growing point
ci/ca	Sobic.001G072800	3.48049	Growing point
ci/ca	Sobic.006G218400	3.46914	Growing point
ci/ca	Sobic.002G309100	3.46818	Growing point
ci/ca	Sobic.002G370900	3.46353	Growing point
ci/ca	Sobic.002G199900	3.45859	Growing point
ci/ca	Sobic.004G118200	3.44835	Growing point
ci/ca	Sobic.006G200800	3.44477	Growing point
ci/ca	Sobic.001G377900	3.44298	Growing point
ci/ca	Sobic.007G160200	3.44256	Growing point
ci/ca	Sobic.003G189000	3.44224	Growing point
ci/ca	Sobic.010G072300	3.43439	Growing point
ci/ca	Sobic.009G239250	3.42828	Growing point
ci/ca	Sobic.001G069400	3.42816	Growing point
ci/ca	Sobic.007G029400	3.4281	Growing point
ci/ca	Sobic.001G004400	3.41561	Growing point
ci/ca	Sobic.004G112100	3.40636	Growing point
ci/ca	Sobic.007G120500	3.40112	Growing point
ci/ca	Sobic.002G308700	3.39668	Growing point
ci/ca	Sobic.003G443300	3.39619	Growing point
ci/ca	Sobic.001G509800	3.39612	Growing point
ci/ca	Sobic.007G062800	3.39334	Growing point
ci/ca	Sobic.002G027800	3.39012	Growing point
ci/ca	Sobic.003G043000	3.38656	Growing point
ci/ca	Sobic.004G152200	3.38313	Growing point
ci/ca	Sobic.001G180200	3.3773	Growing point
ci/ca	Sobic.009G024500	3.36799	Growing point
ci/ca	Sobic.003G041500	3.3663	Growing point
ci/ca	Sobic.009G241200	3.35561	Growing point
ci/ca	Sobic.003G427100	3.35525	Growing point
ci/ca	Sobic.004G104100	3.35347	Growing point
ci/ca	Sobic.003G233500	3.34839	Growing point
ci/ca	Sobic.005G167700	3.34607	Growing point
ci/ca	Sobic.004G211833	3.346	Growing point
ci/ca	Sobic.001G093900	3.34384	Growing point
ci/ca	Sobic.004G152300	3.34201	Growing point
ci/ca	Sobic.007G203500	3.33295	Growing point
ci/ca	Sobic.001G291800	3.32986	Growing point
ci/ca	Sobic.001G206700	3.32945	Growing point
ci/ca	Sobic.008G106100	3.32778	Growing point
ci/ca	Sobic.001G208000	3.32776	Growing point
ci/ca	Sobic.002G095100	3.30934	Growing point
ci/ca	Sobic.002G246200	3.30898	Growing point
ci/ca	Sobic.003G202900	3.30712	Growing point
ci/ca	Sobic.005G139400	3.30195	Growing point
ci/ca	Sobic.006G270900	3.29838	Growing point
ci/ca	Sobic.004G321900	3.29366	Growing point
ci/ca	Sobic.010G184600	3.29099	Growing point
ci/ca	Sobic.002G253900	3.28993	Growing point
ci/ca	Sobic.003G322400	3.28808	Growing point
ci/ca	Sobic.001G461800	3.28182	Growing point
ci/ca	Sobic.004G279601	3.27738	Growing point
ci/ca	Sobic.007G003100	3.27495	Growing point
ci/ca	Sobic.004G130100	3.26473	Growing point
ci/ca	Sobic.004G137900	3.26336	Growing point
ci/ca	Sobic.002G293200	3.25492	Growing point
ci/ca	Sobic.009G255600	3.25192	Growing point
ci/ca	Sobic.002G320600	3.24957	Growing point
ci/ca	Sobic.003G029000	3.24915	Growing point
ci/ca	Sobic.002G309800	3.24329	Growing point
ci/ca	Sobic.010G194900	3.23385	Growing point
ci/ca	Sobic.003G079750	3.23007	Growing point
ci/ca	Sobic.003G041200	3.22841	Growing point
ci/ca	Sobic.002G008500	3.22821	Growing point
ci/ca	Sobic.007G224900	3.2184	Growing point
ci/ca	Sobic.007G071950	3.21709	Growing point
ci/ca	Sobic.004G306500	3.21517	Growing point
ci/ca	Sobic.008G136200	3.2129	Growing point
ci/ca	Sobic.003G256600	3.20879	Growing point
ci/ca	Sobic.003G043700	3.20818	Growing point
ci/ca	Sobic.009G170800	3.20811	Growing point
ci/ca	Sobic.001G191100	3.20724	Growing point
ci/ca	Sobic.001G426200	3.20407	Growing point
ci/ca	Sobic.007G031600	3.20311	Growing point
ci/ca	Sobic.002G380000	3.19948	Growing point
ci/ca	Sobic.009G190700	3.19796	Growing point
ci/ca	Sobic.010G082850	3.19649	Growing point
ci/ca	Sobic.002G236300	3.19636	Growing point
ci/ca	Sobic.009G224700	3.19378	Growing point
ci/ca	Sobic.006G138300	3.18722	Growing point
ci/ca	Sobic.003G368700	3.18674	Growing point
ci/ca	Sobic.004G152400	3.18085	Growing point
ci/ca	Sobic.002G094800	3.18031	Growing point
ci/ca	Sobic.009G194300	3.17504	Growing point
ci/ca	Sobic.001G025000	3.17257	Growing point
ci/ca	Sobic.001G046300	3.1695	Growing point
ci/ca	Sobic.003G288000	3.16122	Growing point
ci/ca	Sobic.006G093200	3.15769	Growing point
ci/ca	Sobic.002G049000	3.15283	Growing point
ci/ca	Sobic.002G052000	3.14491	Growing point
ci/ca	Sobic.010G042100	3.13819	Growing point
ci/ca	Sobic.007G184600	3.13466	Growing point
ci/ca	Sobic.008G126500	3.13418	Growing point
ci/ca	Sobic.001G269000	3.12663	Growing point
ci/ca	Sobic.010G105600	3.12417	Growing point
ci/ca	Sobic.002G267100	3.12355	Growing point
ci/ca	Sobic.009G259900	3.12108	Growing point
ci/ca	Sobic.003G077900	3.11882	Growing point
ci/ca	Sobic.006G091400	3.11316	Growing point
ci/ca	Sobic.003G411000	3.11311	Growing point
ci/ca	Sobic.003G387100	3.10633	Growing point
ci/ca	Sobic.007G114000	3.10476	Growing point
ci/ca	Sobic.004G155900	3.10038	Growing point
ci/ca	Sobic.002G204400	3.09848	Growing point
ci/ca	Sobic.004G165500	3.09659	Growing point
ci/ca	Sobic.001G392600	3.09263	Growing point
ci/ca	Sobic.005G111100	3.08945	Growing point
ci/ca	Sobic.001G238900	3.08923	Growing point
ci/ca	Sobic.009G024400	3.08289	Growing point
ci/ca	Sobic.009G141700	3.07652	Growing point
ci/ca	Sobic.010G104100	3.07503	Growing point
ci/ca	Sobic.007G090537	3.07183	Growing point
ci/ca	Sobic.009G016201	3.07176	Growing point
ci/ca	Sobic.001G459500	5.33723	Leaf three
ci/ca	Sobic.001G459200	5.32364	Leaf three
ci/ca	Sobic.003G262200	4.89771	Leaf three
ci/ca	Sobic.008G126500	4.85224	Leaf three
ci/ca	Sobic.009G242100	4.69546	Leaf three
ci/ca	Sobic.010G148400	4.65173	Leaf three
ci/ca	Sobic.001G458000	4.57988	Leaf three
ci/ca	Sobic.006G176700	4.52411	Leaf three
ci/ca	Sobic.001G458100	4.49894	Leaf three
ci/ca	Sobic.005G007800	4.20051	Leaf three
ci/ca	Sobic.002G094800	4.16897	Leaf three
ci/ca	Sobic.004G155600	4.07717	Leaf three
ci/ca	Sobic.001G463100	4.07567	Leaf three
ci/ca	Sobic.003G428600	3.98513	Leaf three
ci/ca	Sobic.002G194100	3.96001	Leaf three
ci/ca	Sobic.003G041100	3.93631	Leaf three
ci/ca	Sobic.004G067100	3.93382	Leaf three
ci/ca	Sobic.001G208000	3.92315	Leaf three
ci/ca	Sobic.003G316850	3.90126	Leaf three
ci/ca	Sobic.008G078900	3.87419	Leaf three
ci/ca	Sobic.009G239500	3.85094	Leaf three
ci/ca	Sobic.009G239200	3.81933	Leaf three
ci/ca	Sobic.009G199700	3.81842	Leaf three
ci/ca	Sobic.001G510400	3.80473	Leaf three
ci/ca	Sobic.004G010900	3.80265	Leaf three
ci/ca	Sobic.006G085300	3.78745	Leaf three
ci/ca	Sobic.002G277100	3.75709	Leaf three
ci/ca	Sobic.002G278500	3.75692	Leaf three
ci/ca	Sobic.002G362300	3.69192	Leaf three
ci/ca	Sobic.008G022400	3.67776	Leaf three
ci/ca	Sobic.006G100200	3.67708	Leaf three
ci/ca	Sobic.002G058700	3.66616	Leaf three
ci/ca	Sobic.002G260000	3.63775	Leaf three
ci/ca	Sobic.001G424700	3.63637	Leaf three
ci/ca	Sobic.009G233200	3.59026	Leaf three
ci/ca	Sobic.003G264901	3.58353	Leaf three
ci/ca	Sobic.002G319100	3.5773	Leaf three
ci/ca	Sobic.003G273500	3.55726	Leaf three
ci/ca	Sobic.010G244500	3.55713	Leaf three
ci/ca	Sobic.001G147100	3.52882	Leaf three
ci/ca	Sobic.002G358400	3.52583	Leaf three
ci/ca	Sobic.003G223900	3.49918	Leaf three
ci/ca	Sobic.006G172900	3.4974	Leaf three
ci/ca	Sobic.002G276800	3.47626	Leaf three
ci/ca	Sobic.010G057100	3.46392	Leaf three
ci/ca	Sobic.001G161700	3.45961	Leaf three
ci/ca	Sobic.001G460800	3.45482	Leaf three
ci/ca	Sobic.002G251200	3.43974	Leaf three
ci/ca	Sobic.005G195301	3.43004	Leaf three
ci/ca	Sobic.001G461200	3.42862	Leaf three
ci/ca	Sobic.003G416400	3.4283	Leaf three
ci/ca	Sobic.003G386500	3.42168	Leaf three
ci/ca	Sobic.001G460500	3.41134	Leaf three
ci/ca	Sobic.002G189100	3.403	Leaf three
ci/ca	Sobic.010G184600	3.39787	Leaf three
ci/ca	Sobic.009G239250	3.38735	Leaf three
ci/ca	Sobic.007G223500	3.38204	Leaf three
ci/ca	Sobic.002G339600	3.37838	Leaf three
ci/ca	Sobic.005G160200	3.37141	Leaf three
ci/ca	Sobic.010G149300	3.3662	Leaf three
ci/ca	Sobic.007G146400	3.36598	Leaf three
ci/ca	Sobic.004G152200	3.36145	Leaf three
ci/ca	Sobic.001G461800	3.35823	Leaf three
ci/ca	Sobic.001G023700	3.35413	Leaf three
ci/ca	Sobic.003G321600	3.31668	Leaf three
ci/ca	Sobic.001G399800	3.31161	Leaf three
ci/ca	Sobic.001G202266	3.30452	Leaf three
ci/ca	Sobic.001G509700	3.3	Leaf three
ci/ca	Sobic.009G129500	3.29457	Leaf three
ci/ca	Sobic.001G347700	3.2868	Leaf three
ci/ca	Sobic.003G043700	3.27756	Leaf three
ci/ca	Sobic.002G261800	3.2771	Leaf three
ci/ca	Sobic.001G469200	3.26659	Leaf three
ci/ca	Sobic.010G148932	3.26518	Leaf three
ci/ca	Sobic.010G149200	3.25458	Leaf three
ci/ca	Sobic.003G287900	3.25104	Leaf three
ci/ca	Sobic.001G459800	3.25084	Leaf three
ci/ca	Sobic.003G106500	3.24348	Leaf three
ci/ca	Sobic.002G224500	3.2431	Leaf three
ci/ca	Sobic.008G072300	3.24027	Leaf three
ci/ca	Sobic.010G039500	3.23863	Leaf three
ci/ca	Sobic.001G291900	3.22777	Leaf three
ci/ca	Sobic.010G205500	3.22447	Leaf three
ci/ca	Sobic.004G117900	3.22442	Leaf three
ci/ca	Sobic.002G126300	3.22086	Leaf three
ci/ca	Sobic.010G217532	3.21836	Leaf three
ci/ca	Sobic.006G032500	3.2148	Leaf three
ci/ca	Sobic.001G460900	3.21288	Leaf three
ci/ca	Sobic.009G020900	3.21243	Leaf three
ci/ca	Sobic.006G037300	3.21221	Leaf three
ci/ca	Sobic.004G074500	3.20448	Leaf three
ci/ca	Sobic.009G107500	3.20271	Leaf three
ci/ca	Sobic.002G056800	3.20183	Leaf three
ci/ca	Sobic.002G246700	3.19922	Leaf three
ci/ca	Sobic.005G167700	3.18325	Leaf three
ci/ca	Sobic.003G411000	3.1832	Leaf three
ci/ca	Sobic.008G165000	3.17831	Leaf three
ci/ca	Sobic.006G065100	3.17451	Leaf three
ci/ca	Sobic.001G151500	3.1692	Leaf three
ci/ca	Sobic.002G235200	3.16404	Leaf three
ci/ca	Sobic.002G120700	3.15979	Leaf three
ci/ca	Sobic.001G520800	3.15777	Leaf three
ci/ca	Sobic.003G028900	3.15769	Leaf three
ci/ca	Sobic.003G288000	3.15095	Leaf three
ci/ca	Sobic.001G207500	3.14351	Leaf three
ci/ca	Sobic.002G087900	3.1363	Leaf three
ci/ca	Sobic.003G381400	3.13258	Leaf three
ci/ca	Sobic.001G475400	3.13235	Leaf three
ci/ca	Sobic.001G497600	3.13181	Leaf three
ci/ca	Sobic.003G403400	3.12427	Leaf three
ci/ca	Sobic.004G100000	3.11467	Leaf three
ci/ca	Sobic.001G149600	3.11213	Leaf three
ci/ca	Sobic.002G095100	3.11141	Leaf three
ci/ca	Sobic.004G113800	3.09722	Leaf three
ci/ca	Sobic.003G401800	3.09183	Leaf three
ci/ca	Sobic.002G160800	3.09083	Leaf three
ci/ca	Sobic.001G441000	3.08818	Leaf three
ci/ca	Sobic.001G494200	3.08343	Leaf three
ci/ca	Sobic.001G082400	3.08169	Leaf three
ci/ca	Sobic.001G124500	3.07375	Leaf three
ci/ca	Sobic.001G098600	3.07364	Leaf three
ci/ca	Sobic.001G191000	3.07361	Leaf three
ci/ca	Sobic.010G227400	3.06589	Leaf three
ci/ca	Sobic.004G306800	3.06267	Leaf three
ci/ca	Sobic.004G061900	3.06198	Leaf three
ci/ca	Sobic.003G406700	3.06196	Leaf three
ci/ca	Sobic.010G254900	3.05345	Leaf three
ci/ca	Sobic.006G202500	3.05205	Leaf three
ci/ca	Sobic.008G131700	3.04155	Leaf three
ci/ca	Sobic.005G007700	3.03811	Leaf three
ci/ca	Sobic.007G165600	3.03287	Leaf three
ci/ca	Sobic.009G143900	3.02711	Leaf three
ci/ca	Sobic.001G456100	3.02404	Leaf three
ci/ca	Sobic.003G049400	3.02133	Leaf three
ci/ca	Sobic.002G262500	3.01804	Leaf three
ci/ca	Sobic.001G471900	3.00657	Leaf three
ci/ca	Sobic.009G009500	3.00581	Leaf three
ci/ca	Sobic.001G275900	3.00151	Leaf three
ci/ca	Sobic.009G194900	3.00029	Leaf three
ci/ca	Sobic.003G273400	2.99708	Leaf three
ci/ca	Sobic.010G044200	2.99643	Leaf three
ci/ca	Sobic.006G175400	2.99598	Leaf three
ci/ca	Sobic.007G031600	2.99439	Leaf three
ci/ca	Sobic.001G484400	2.99376	Leaf three
ci/ca	Sobic.004G152601	2.99234	Leaf three
ci/ca	Sobic.002G291066	2.98497	Leaf three
ci/ca	Sobic.004G291800	2.9832	Leaf three
ci/ca	Sobic.002G072400	2.97995	Leaf three
ci/ca	Sobic.009G190700	2.97219	Leaf three
ci/ca	Sobic.001G021800	2.97167	Leaf three
ci/ca	Sobic.006G142332	2.97065	Leaf three
ci/ca	Sobic.003G183900	2.97007	Leaf three
ci/ca	Sobic.001G058500	2.95329	Leaf three
ci/ca	Sobic.001G355600	2.94847	Leaf three
ci/ca	Sobic.005G004300	2.94703	Leaf three
ci/ca	Sobic.004G161900	2.94653	Leaf three
ci/ca	Sobic.009G161800	2.94578	Leaf three
ci/ca	Sobic.004G151800	2.94474	Leaf three
ci/ca	Sobic.009G257600	2.94352	Leaf three
ci/ca	Sobic.005G139900	2.94294	Leaf three
ci/ca	Sobic.003G123300	2.93499	Leaf three
ci/ca	Sobic.004G152000	2.93059	Leaf three
ci/ca	Sobic.001G112700	2.92752	Leaf three
ci/ca	Sobic.001G460200	2.9244	Leaf three
ci/ca	Sobic.009G048900	2.92105	Leaf three
ci/ca	Sobic.009G255600	2.92071	Leaf three
ci/ca	Sobic.006G239300	2.92031	Leaf three
gs	Sobic.006G039100	5.767	Growing point
gs	Sobic.001G517500	4.87943	Growing point
gs	Sobic.003G151800	4.54212	Growing point
gs	Sobic.009G236500	4.39469	Growing point
gs	Sobic.001G062700	4.31515	Growing point
gs	Sobic.004G349800	4.25337	Growing point
gs	Sobic.004G034600	4.02549	Growing point
gs	Sobic.001G333100	3.92508	Growing point
gs	Sobic.002G224400	3.87999	Growing point
gs	Sobic.001G459500	3.86117	Growing point
gs	Sobic.002G320800	3.74986	Growing point
gs	Sobic.009G049500	3.73311	Growing point
gs	Sobic.007G198000	3.68471	Growing point
gs	Sobic.006G177100	3.65492	Growing point
gs	Sobic.006G177400	3.64581	Growing point
gs	Sobic.007G197900	3.64003	Growing point
gs	Sobic.003G129500	3.55738	Growing point
gs	Sobic.006G082400	3.53735	Growing point
gs	Sobic.003G083600	3.51795	Growing point
gs	Sobic.010G176200	3.4989	Growing point
gs	Sobic.004G082500	3.49887	Growing point
gs	Sobic.003G041000	3.43452	Growing point
gs	Sobic.007G087800	3.38733	Growing point
gs	Sobic.008G129100	3.3859	Growing point
gs	Sobic.001G517800	3.3732	Growing point
gs	Sobic.001G460600	3.35352	Growing point
gs	Sobic.006G169500	3.34946	Growing point
gs	Sobic.002G420000	3.33734	Growing point
gs	Sobic.003G395900	3.30556	Growing point
gs	Sobic.007G205000	3.30279	Growing point
gs	Sobic.004G080100	3.30123	Growing point
gs	Sobic.005G009100	3.27635	Growing point
gs	Sobic.002G421100	3.23274	Growing point
gs	Sobic.010G176300	3.2248	Growing point
gs	Sobic.001G454000	3.22278	Growing point
gs	Sobic.003G249200	3.22109	Growing point
gs	Sobic.001G517600	3.21991	Growing point
gs	Sobic.003G334900	3.21831	Growing point
gs	Sobic.002G107200	3.20935	Growing point
gs	Sobic.003G033700	3.19756	Growing point
gs	Sobic.008G183200	3.17764	Growing point
gs	Sobic.004G323100	3.16129	Growing point
gs	Sobic.006G245400	3.14903	Growing point
gs	Sobic.009G209200	3.13085	Growing point
gs	Sobic.004G053600	3.1168	Growing point
gs	Sobic.009G241200	3.11628	Growing point
gs	Sobic.001G427400	3.10659	Growing point
gs	Sobic.010G007700	3.09129	Growing point
gs	Sobic.001G517700	3.07334	Growing point
gs	Sobic.001G517900	3.07286	Growing point
gs	Sobic.003G028400	3.0721	Growing point
gs	Sobic.001G345200	3.06416	Growing point
gs	Sobic.001G046200	3.06193	Growing point
gs	Sobic.009G151600	3.05748	Growing point
gs	Sobic.009G077300	3.04143	Growing point
gs	Sobic.001G236400	3.03736	Growing point
gs	Sobic.008G022600	3.03325	Growing point
gs	Sobic.002G045900	3.03289	Growing point
gs	Sobic.004G350000	3.02061	Growing point
gs	Sobic.001G399800	3.00863	Growing point
gs	Sobic.005G085800	3.0003	Growing point
gs	Sobic.005G195000	2.99518	Growing point
gs	Sobic.004G267500	2.97951	Growing point
gs	Sobic.001G304000	2.96802	Growing point
gs	Sobic.002G094800	2.96674	Growing point
gs	Sobic.002G194100	2.96522	Growing point
gs	Sobic.002G151300	2.96023	Growing point
gs	Sobic.002G095100	2.9581	Growing point
gs	Sobic.001G493500	2.95523	Growing point
gs	Sobic.002G172700	2.95208	Growing point
gs	Sobic.002G195600	2.95144	Growing point
gs	Sobic.009G101100	2.95013	Growing point
gs	Sobic.009G036400	2.94085	Growing point
gs	Sobic.005G141801	2.93044	Growing point
gs	Sobic.009G126600	2.9282	Growing point
gs	Sobic.005G063700	2.91948	Growing point
gs	Sobic.002G200500	2.91696	Growing point
gs	Sobic.007G219400	2.91565	Growing point
gs	Sobic.004G053500	2.90442	Growing point
gs	Sobic.006G043600	2.89153	Growing point
gs	Sobic.001G038700	2.87773	Growing point
gs	Sobic.001G361800	2.87301	Growing point
gs	Sobic.001G399100	2.87134	Growing point
gs	Sobic.009G055300	2.87118	Growing point
gs	Sobic.007G127600	2.86565	Growing point
gs	Sobic.005G194100	2.86005	Growing point
gs	Sobic.005G155900	2.84877	Growing point
gs	Sobic.008G134800	2.84538	Growing point
gs	Sobic.003G389500	2.83239	Growing point
gs	Sobic.002G375300	2.81929	Growing point
gs	Sobic.001G485500	2.81066	Growing point
gs	Sobic.007G049900	2.80798	Growing point
gs	Sobic.005G167700	2.80194	Growing point
gs	Sobic.008G022400	2.79844	Growing point
gs	Sobic.001G098900	2.79456	Growing point
gs	Sobic.001G452900	2.78559	Growing point
gs	Sobic.006G039400	2.78522	Growing point
gs	Sobic.009G048000	2.77803	Growing point
gs	Sobic.002G222500	2.77354	Growing point
gs	Sobic.001G046600	2.76194	Growing point
gs	Sobic.004G345400	2.75644	Growing point
gs	Sobic.002G378300	2.7547	Growing point
gs	Sobic.004G147400	2.75262	Growing point
gs	Sobic.004G236500	2.75091	Growing point
gs	Sobic.003G413900	2.74933	Growing point
gs	Sobic.003G097900	2.74813	Growing point
gs	Sobic.010G101300	2.74696	Growing point
gs	Sobic.003G194100	2.74387	Growing point
gs	Sobic.002G046100	2.73154	Growing point
gs	Sobic.002G320200	2.72955	Growing point
gs	Sobic.001G459400	2.7278	Growing point
gs	Sobic.007G201000	2.72723	Growing point
gs	Sobic.009G141700	2.7253	Growing point
gs	Sobic.009G146900	2.72366	Growing point
gs	Sobic.004G156900	2.71623	Growing point
gs	Sobic.006G067900	2.71166	Growing point
gs	Sobic.001G048766	2.70661	Growing point
gs	Sobic.009G159100	2.70658	Growing point
gs	Sobic.004G295400	2.70284	Growing point
gs	Sobic.007G120500	2.69937	Growing point
gs	Sobic.001G007100	2.69769	Growing point
gs	Sobic.003G024000	2.69516	Growing point
gs	Sobic.004G282700	2.69402	Growing point
gs	Sobic.005G182400	2.69169	Growing point
gs	Sobic.004G340000	2.69088	Growing point
gs	Sobic.002G176800	2.68788	Growing point
gs	Sobic.006G278000	2.68688	Growing point
gs	Sobic.001G245900	2.68616	Growing point
gs	Sobic.003G043600	2.68056	Growing point
gs	Sobic.003G416100	2.6783	Growing point
gs	Sobic.001G459200	2.67565	Growing point
gs	Sobic.007G186900	2.67329	Growing point
gs	Sobic.001G273700	2.67203	Growing point
gs	Sobic.006G238600	2.66962	Growing point
gs	Sobic.009G151800	2.66954	Growing point
gs	Sobic.001G449800	2.66928	Growing point
gs	Sobic.006G180700	2.6691	Growing point
gs	Sobic.001G372900	2.66755	Growing point
gs	Sobic.004G076100	2.66497	Growing point
gs	Sobic.004G350200	2.65323	Growing point
gs	Sobic.006G059200	2.6525	Growing point
gs	Sobic.003G359900	2.65169	Growing point
gs	Sobic.003G415900	2.65151	Growing point
gs	Sobic.005G191600	2.65131	Growing point
gs	Sobic.007G068200	2.65106	Growing point
gs	Sobic.001G276500	2.65036	Growing point
gs	Sobic.008G000800	2.64941	Growing point
gs	Sobic.002G218000	2.64584	Growing point
gs	Sobic.004G286500	2.64411	Growing point
gs	Sobic.010G167800	2.64362	Growing point
gs	Sobic.004G089000	2.6426	Growing point
gs	Sobic.001G475600	2.63786	Growing point
gs	Sobic.003G027500	2.63235	Growing point
gs	Sobic.004G342100	2.63184	Growing point
gs	Sobic.001G305000	2.62977	Growing point
gs	Sobic.002G068300	2.627	Growing point
gs	Sobic.002G224800	2.61023	Growing point
gs	Sobic.004G112100	2.60825	Growing point
gs	Sobic.006G028700	2.60183	Growing point
gs	Sobic.004G296500	2.60048	Growing point
gs	Sobic.010G253000	2.59993	Growing point
gs	Sobic.003G011000	2.59756	Growing point
gs	Sobic.002G378200	2.59286	Growing point
gs	Sobic.004G280100	2.59186	Growing point
gs	Sobic.002G294700	2.59126	Growing point
gs	Sobic.003G212300	2.5863	Growing point
gs	Sobic.002G378600	2.58611	Growing point
gs	Sobic.007G202360	2.58545	Growing point
gs	Sobic.002G035600	2.58449	Growing point
gs	Sobic.003G349300	2.58407	Growing point
gs	Sobic.004G042900	2.58324	Growing point
gs	Sobic.007G091800	2.58262	Growing point
gs	Sobic.004G042300	2.57975	Growing point
gs	Sobic.004G238700	2.57969	Growing point
gs	Sobic.003G203000	2.5788	Growing point
gs	Sobic.001G000400	2.57567	Growing point
gs	Sobic.009G025200	2.57287	Growing point
gs	Sobic.001G523000	2.56964	Growing point
gs	Sobic.002G431500	2.56744	Growing point
gs	Sobic.001G286300	2.56317	Growing point
gs	Sobic.003G096000	2.56304	Growing point
gs	Sobic.003G107000	2.56275	Growing point
gs	Sobic.003G419000	2.56265	Growing point
gs	Sobic.006G050000	2.55909	Growing point
gs	Sobic.003G280300	2.5537	Growing point
gs	Sobic.008G058500	2.55184	Growing point
gs	Sobic.001G291200	2.55173	Growing point
gs	Sobic.001G529200	2.54057	Growing point
gs	Sobic.006G041800	2.53844	Growing point
gs	Sobic.006G193000	2.53658	Growing point
gs	Sobic.001G046800	2.52981	Growing point
gs	Sobic.001G452100	2.52722	Growing point
gs	Sobic.002G203100	2.52619	Growing point
gs	Sobic.007G086900	2.5261	Growing point
gs	Sobic.006G082100	2.52495	Growing point
gs	Sobic.007G198000	4.28217	Leaf three
gs	Sobic.007G052300	4.17912	Leaf three
gs	Sobic.003G340600	4.16553	Leaf three
gs	Sobic.004G117900	4.16196	Leaf three
gs	Sobic.001G016900	4.07586	Leaf three
gs	Sobic.006G202500	4.00641	Leaf three
gs	Sobic.004G082500	3.93194	Leaf three
gs	Sobic.003G049400	3.92093	Leaf three
gs	Sobic.006G042200	3.89349	Leaf three
gs	Sobic.006G039100	3.858	Leaf three
gs	Sobic.001G463100	3.85747	Leaf three
gs	Sobic.003G028400	3.78547	Leaf three
gs	Sobic.004G349800	3.78084	Leaf three
gs	Sobic.001G046000	3.75723	Leaf three
gs	Sobic.009G094300	3.71824	Leaf three
gs	Sobic.002G339600	3.7144	Leaf three
gs	Sobic.004G272600	3.69041	Leaf three
gs	Sobic.001G523000	3.66556	Leaf three
gs	Sobic.008G072300	3.63582	Leaf three
gs	Sobic.006G065100	3.60076	Leaf three
gs	Sobic.001G517800	3.59267	Leaf three
gs	Sobic.002G027700	3.55111	Leaf three
gs	Sobic.001G494200	3.55024	Leaf three
gs	Sobic.004G286500	3.55011	Leaf three
gs	Sobic.009G107500	3.53938	Leaf three
gs	Sobic.004G155600	3.50637	Leaf three
gs	Sobic.001G331600	3.45698	Leaf three
gs	Sobic.001G517700	3.44812	Leaf three
gs	Sobic.003G026600	3.44038	Leaf three
gs	Sobic.006G177400	3.42854	Leaf three
gs	Sobic.010G133400	3.42251	Leaf three
gs	Sobic.004G349900	3.4182	Leaf three
gs	Sobic.005G047800	3.40984	Leaf three
gs	Sobic.003G041200	3.40767	Leaf three
gs	Sobic.002G153700	3.40161	Leaf three
gs	Sobic.007G112200	3.39336	Leaf three
gs	Sobic.006G124000	3.37725	Leaf three
gs	Sobic.004G310500	3.34226	Leaf three
gs	Sobic.004G295000	3.34157	Leaf three
gs	Sobic.003G371400	3.32488	Leaf three
gs	Sobic.001G399800	3.30993	Leaf three
gs	Sobic.005G141801	3.30919	Leaf three
gs	Sobic.002G284200	3.2959	Leaf three
gs	Sobic.001G517500	3.28981	Leaf three
gs	Sobic.003G043600	3.28144	Leaf three
gs	Sobic.002G319100	3.27809	Leaf three
gs	Sobic.002G421100	3.25599	Leaf three
gs	Sobic.005G084900	3.23323	Leaf three
gs	Sobic.007G051800	3.22796	Leaf three
gs	Sobic.009G036400	3.22732	Leaf three
gs	Sobic.006G158000	3.21689	Leaf three
gs	Sobic.004G071000	3.20309	Leaf three
gs	Sobic.005G063700	3.2025	Leaf three
gs	Sobic.001G416600	3.18768	Leaf three
gs	Sobic.002G378300	3.1763	Leaf three
gs	Sobic.003G241300	3.17367	Leaf three
gs	Sobic.004G233100	3.16351	Leaf three
gs	Sobic.001G003900	3.1617	Leaf three
gs	Sobic.006G192500	3.14964	Leaf three
gs	Sobic.001G517900	3.13403	Leaf three
gs	Sobic.007G205000	3.13	Leaf three
gs	Sobic.009G199700	3.12512	Leaf three
gs	Sobic.001G459500	3.12351	Leaf three
gs	Sobic.001G517600	3.12282	Leaf three
gs	Sobic.004G233000	3.12102	Leaf three
gs	Sobic.002G262500	3.11036	Leaf three
gs	Sobic.007G150200	3.10844	Leaf three
gs	Sobic.001G186200	3.09904	Leaf three
gs	Sobic.002G094800	3.09688	Leaf three
gs	Sobic.001G103900	3.09388	Leaf three
gs	Sobic.006G082100	3.08814	Leaf three
gs	Sobic.003G009900	3.08589	Leaf three
gs	Sobic.001G430800	3.07724	Leaf three
gs	Sobic.002G087900	3.07227	Leaf three
gs	Sobic.001G536500	3.07128	Leaf three
gs	Sobic.002G341200	3.07076	Leaf three
gs	Sobic.007G126300	3.06911	Leaf three
gs	Sobic.006G238600	3.06534	Leaf three
gs	Sobic.004G153400	3.06374	Leaf three
gs	Sobic.001G434100	3.06225	Leaf three
gs	Sobic.003G302200	3.05228	Leaf three
gs	Sobic.002G257001	3.04442	Leaf three
gs	Sobic.004G294300	3.04328	Leaf three
gs	Sobic.007G189800	3.03524	Leaf three
gs	Sobic.007G152300	3.03496	Leaf three
gs	Sobic.010G148400	3.0269	Leaf three
gs	Sobic.010G224700	3.02476	Leaf three
gs	Sobic.001G373200	3.01762	Leaf three
gs	Sobic.005G167700	3.0139	Leaf three
gs	Sobic.005G194100	3.00906	Leaf three
gs	Sobic.003G106500	3.00719	Leaf three
gs	Sobic.004G279100	3.00528	Leaf three
gs	Sobic.009G206100	2.99385	Leaf three
gs	Sobic.002G222900	2.99188	Leaf three
gs	Sobic.006G280200	2.98207	Leaf three
gs	Sobic.003G241400	2.98169	Leaf three
gs	Sobic.007G051000	2.97511	Leaf three
gs	Sobic.001G226500	2.97503	Leaf three
gs	Sobic.009G146900	2.97198	Leaf three
gs	Sobic.002G415400	2.96679	Leaf three
gs	Sobic.010G015900	2.96237	Leaf three
gs	Sobic.007G141100	2.95897	Leaf three
gs	Sobic.001G509300	2.94836	Leaf three
gs	Sobic.006G038800	2.94652	Leaf three
gs	Sobic.005G084600	2.94343	Leaf three
gs	Sobic.009G161100	2.9411	Leaf three
gs	Sobic.010G193600	2.93936	Leaf three
gs	Sobic.004G265600	2.93434	Leaf three
gs	Sobic.004G164500	2.93089	Leaf three
gs	Sobic.007G120500	2.92432	Leaf three
gs	Sobic.009G145900	2.91616	Leaf three
gs	Sobic.010G009600	2.91522	Leaf three
gs	Sobic.007G159200	2.91098	Leaf three
gs	Sobic.001G322100	2.90834	Leaf three
gs	Sobic.002G415900	2.90793	Leaf three
gs	Sobic.001G139300	2.90009	Leaf three
gs	Sobic.003G287100	2.89879	Leaf three
gs	Sobic.005G023400	2.89442	Leaf three
gs	Sobic.005G043400	2.89312	Leaf three
gs	Sobic.001G501900	2.89149	Leaf three
gs	Sobic.006G039400	2.88909	Leaf three
gs	Sobic.010G246700	2.88612	Leaf three
gs	Sobic.004G280100	2.88599	Leaf three
gs	Sobic.010G176300	2.88558	Leaf three
gs	Sobic.003G110700	2.88233	Leaf three
gs	Sobic.004G348900	2.87989	Leaf three
gs	Sobic.002G083500	2.87458	Leaf three
gs	Sobic.001G389800	2.87348	Leaf three
gs	Sobic.003G271400	2.86401	Leaf three
gs	Sobic.001G459200	2.85983	Leaf three
gs	Sobic.006G038100	2.85006	Leaf three
gs	Sobic.007G165600	2.84598	Leaf three
gs	Sobic.001G372900	2.84214	Leaf three
gs	Sobic.006G086400	2.84155	Leaf three
gs	Sobic.006G086900	2.84138	Leaf three
gs	Sobic.002G068300	2.83416	Leaf three
gs	Sobic.010G070200	2.82486	Leaf three
gs	Sobic.004G349175	2.82341	Leaf three
gs	Sobic.003G433750	2.82316	Leaf three
gs	Sobic.001G002600	2.82108	Leaf three
gs	Sobic.006G177100	2.81967	Leaf three
gs	Sobic.005G198000	2.81612	Leaf three
gs	Sobic.001G477200	2.8154	Leaf three
gs	Sobic.009G229800	2.81133	Leaf three
gs	Sobic.009G099500	2.80756	Leaf three
gs	Sobic.002G235200	2.80749	Leaf three
gs	Sobic.001G217400	2.80725	Leaf three
gs	Sobic.009G151800	2.80593	Leaf three
gs	Sobic.004G026000	2.80396	Leaf three
gs	Sobic.006G013700	2.80092	Leaf three
gs	Sobic.004G249300	2.79387	Leaf three
gs	Sobic.001G102901	2.78946	Leaf three
gs	Sobic.001G206400	2.78817	Leaf three
gs	Sobic.008G177100	2.78776	Leaf three
gs	Sobic.002G098900	2.78734	Leaf three
gs	Sobic.004G053500	2.78236	Leaf three
gs	Sobic.008G097900	2.78171	Leaf three
gs	Sobic.003G223900	2.78017	Leaf three
gs	Sobic.007G001200	2.77979	Leaf three
gs	Sobic.003G284600	2.77963	Leaf three
gs	Sobic.004G089200	2.77331	Leaf three
gs	Sobic.009G233200	2.76987	Leaf three
gs	Sobic.001G367700	2.76878	Leaf three
gs	Sobic.005G086500	2.76383	Leaf three
gs	Sobic.001G201400	2.76249	Leaf three
gs	Sobic.006G180900	2.76171	Leaf three
gs	Sobic.001G312900	2.76154	Leaf three
iWUE	Sobic.001G459500	5.38934	Growing point
iWUE	Sobic.009G049500	5.22621	Growing point
iWUE	Sobic.010G108900	4.97469	Growing point
iWUE	Sobic.003G129500	4.84771	Growing point
iWUE	Sobic.003G151800	4.78516	Growing point
iWUE	Sobic.010G147700	4.74715	Growing point
iWUE	Sobic.006G054500	4.67572	Growing point
iWUE	Sobic.001G459200	4.6517	Growing point
iWUE	Sobic.001G459400	4.57675	Growing point
iWUE	Sobic.004G155600	4.45967	Growing point
iWUE	Sobic.010G176300	4.41117	Growing point
iWUE	Sobic.002G045900	4.37366	Growing point
iWUE	Sobic.003G280300	4.35067	Growing point
iWUE	Sobic.010G275200	4.34679	Growing point
iWUE	Sobic.004G034600	4.33255	Growing point
iWUE	Sobic.004G129100	4.29414	Growing point
iWUE	Sobic.009G236500	4.266	Growing point
iWUE	Sobic.001G458100	4.18842	Growing point
iWUE	Sobic.001G198100	4.14146	Growing point
iWUE	Sobic.001G510400	4.07314	Growing point
iWUE	Sobic.003G097900	4.06098	Growing point
iWUE	Sobic.001G063200	3.99628	Growing point
iWUE	Sobic.006G039100	3.98282	Growing point
iWUE	Sobic.009G191400	3.93539	Growing point
iWUE	Sobic.003G043600	3.91746	Growing point
iWUE	Sobic.001G129400	3.9149	Growing point
iWUE	Sobic.001G510300	3.89023	Growing point
iWUE	Sobic.006G176700	3.87069	Growing point
iWUE	Sobic.003G428600	3.86613	Growing point
iWUE	Sobic.003G387600	3.86473	Growing point
iWUE	Sobic.010G106300	3.82923	Growing point
iWUE	Sobic.002G095300	3.82032	Growing point
iWUE	Sobic.002G224500	3.74475	Growing point
iWUE	Sobic.001G313200	3.73624	Growing point
iWUE	Sobic.001G462100	3.73123	Growing point
iWUE	Sobic.003G249200	3.71985	Growing point
iWUE	Sobic.010G146400	3.6814	Growing point
iWUE	Sobic.010G149300	3.68012	Growing point
iWUE	Sobic.005G167700	3.67034	Growing point
iWUE	Sobic.010G148932	3.66459	Growing point
iWUE	Sobic.004G218300	3.66083	Growing point
iWUE	Sobic.003G288000	3.62982	Growing point
iWUE	Sobic.010G147500	3.62502	Growing point
iWUE	Sobic.001G276500	3.61522	Growing point
iWUE	Sobic.010G147833	3.6145	Growing point
iWUE	Sobic.003G041500	3.60976	Growing point
iWUE	Sobic.010G147600	3.6055	Growing point
iWUE	Sobic.010G145900	3.60074	Growing point
iWUE	Sobic.010G176200	3.59416	Growing point
iWUE	Sobic.010G075900	3.58317	Growing point
iWUE	Sobic.004G142800	3.58045	Growing point
iWUE	Sobic.008G128600	3.57256	Growing point
iWUE	Sobic.006G183100	3.5673	Growing point
iWUE	Sobic.003G408800	3.56589	Growing point
iWUE	Sobic.001G459800	3.56164	Growing point
iWUE	Sobic.005G054700	3.55768	Growing point
iWUE	Sobic.009G141700	3.55122	Growing point
iWUE	Sobic.010G145200	3.52871	Growing point
iWUE	Sobic.006G013000	3.52695	Growing point
iWUE	Sobic.001G207500	3.52165	Growing point
iWUE	Sobic.003G125650	3.52078	Growing point
iWUE	Sobic.009G148200	3.51885	Growing point
iWUE	Sobic.002G095100	3.51858	Growing point
iWUE	Sobic.003G072200	3.50959	Growing point
iWUE	Sobic.009G101100	3.50541	Growing point
iWUE	Sobic.010G147100	3.50217	Growing point
iWUE	Sobic.002G094800	3.50105	Growing point
iWUE	Sobic.001G046300	3.49081	Growing point
iWUE	Sobic.010G146700	3.48689	Growing point
iWUE	Sobic.009G241200	3.48297	Growing point
iWUE	Sobic.009G239351	3.47594	Growing point
iWUE	Sobic.007G029400	3.46427	Growing point
iWUE	Sobic.002G224400	3.46152	Growing point
iWUE	Sobic.001G248200	3.45673	Growing point
iWUE	Sobic.010G145800	3.45339	Growing point
iWUE	Sobic.006G180700	3.44164	Growing point
iWUE	Sobic.001G461800	3.43923	Growing point
iWUE	Sobic.004G170500	3.43343	Growing point
iWUE	Sobic.002G027800	3.42552	Growing point
iWUE	Sobic.003G108200	3.40679	Growing point
iWUE	Sobic.003G287900	3.40442	Growing point
iWUE	Sobic.004G130100	3.39975	Growing point
iWUE	Sobic.001G509800	3.39778	Growing point
iWUE	Sobic.009G239500	3.39624	Growing point
iWUE	Sobic.002G119400	3.39372	Growing point
iWUE	Sobic.007G199800	3.39318	Growing point
iWUE	Sobic.005G007700	3.38841	Growing point
iWUE	Sobic.001G427400	3.383	Growing point
iWUE	Sobic.001G238900	3.37743	Growing point
iWUE	Sobic.010G146100	3.36904	Growing point
iWUE	Sobic.007G117500	3.36814	Growing point
iWUE	Sobic.007G219400	3.36546	Growing point
iWUE	Sobic.006G254600	3.3638	Growing point
iWUE	Sobic.001G097200	3.3538	Growing point
iWUE	Sobic.001G458000	3.33407	Growing point
iWUE	Sobic.003G189000	3.33029	Growing point
iWUE	Sobic.007G031600	3.32399	Growing point
iWUE	Sobic.002G246200	3.31395	Growing point
iWUE	Sobic.001G191100	3.31319	Growing point
iWUE	Sobic.001G392600	3.29088	Growing point
iWUE	Sobic.001G206700	3.28947	Growing point
iWUE	Sobic.001G172700	3.28882	Growing point
iWUE	Sobic.001G454000	3.28861	Growing point
iWUE	Sobic.001G399800	3.28196	Growing point
iWUE	Sobic.003G340700	3.27931	Growing point
iWUE	Sobic.004G118200	3.26701	Growing point
iWUE	Sobic.010G149200	3.26332	Growing point
iWUE	Sobic.003G041200	3.25722	Growing point
iWUE	Sobic.001G004400	3.25359	Growing point
iWUE	Sobic.003G329800	3.25189	Growing point
iWUE	Sobic.001G377900	3.25129	Growing point
iWUE	Sobic.001G269000	3.23568	Growing point
iWUE	Sobic.010G164500	3.2236	Growing point
iWUE	Sobic.003G233500	3.22007	Growing point
iWUE	Sobic.009G024500	3.21681	Growing point
iWUE	Sobic.009G170800	3.21268	Growing point
iWUE	Sobic.010G055700	3.20893	Growing point
iWUE	Sobic.005G055000	3.20545	Growing point
iWUE	Sobic.005G210500	3.20099	Growing point
iWUE	Sobic.007G160200	3.19698	Growing point
iWUE	Sobic.001G069400	3.19409	Growing point
iWUE	Sobic.010G162500	3.19	Growing point
iWUE	Sobic.010G072300	3.18887	Growing point
iWUE	Sobic.010G145500	3.1879	Growing point
iWUE	Sobic.001G248400	3.1833	Growing point
iWUE	Sobic.009G190700	3.1678	Growing point
iWUE	Sobic.010G147000	3.16625	Growing point
iWUE	Sobic.004G349800	3.15582	Growing point
iWUE	Sobic.001G072800	3.1527	Growing point
iWUE	Sobic.003G275000	3.15247	Growing point
iWUE	Sobic.001G208000	3.14145	Growing point
iWUE	Sobic.005G054900	3.14104	Growing point
iWUE	Sobic.006G216150	3.14049	Growing point
iWUE	Sobic.006G270900	3.13842	Growing point
iWUE	Sobic.004G217600	3.13537	Growing point
iWUE	Sobic.003G427100	3.1332	Growing point
iWUE	Sobic.003G334000	3.13112	Growing point
iWUE	Sobic.007G120500	3.12899	Growing point
iWUE	Sobic.010G148400	3.12723	Growing point
iWUE	Sobic.008G162900	3.11781	Growing point
iWUE	Sobic.001G456500	3.11695	Growing point
iWUE	Sobic.001G191500	3.1134	Growing point
iWUE	Sobic.010G146600	3.10785	Growing point
iWUE	Sobic.008G106100	3.10725	Growing point
iWUE	Sobic.008G002000	3.09934	Growing point
iWUE	Sobic.010G042100	3.09894	Growing point
iWUE	Sobic.001G270400	3.09708	Growing point
iWUE	Sobic.003G043000	3.09642	Growing point
iWUE	Sobic.005G111100	3.0939	Growing point
iWUE	Sobic.010G147966	3.08774	Growing point
iWUE	Sobic.002G309100	3.08573	Growing point
iWUE	Sobic.001G004800	3.08396	Growing point
iWUE	Sobic.001G377800	3.078	Growing point
iWUE	Sobic.004G000400	3.07437	Growing point
iWUE	Sobic.007G071950	3.06695	Growing point
iWUE	Sobic.006G218400	3.06352	Growing point
iWUE	Sobic.009G194300	3.06287	Growing point
iWUE	Sobic.006G216200	3.06174	Growing point
iWUE	Sobic.004G151900	3.05982	Growing point
iWUE	Sobic.003G029000	3.05646	Growing point
iWUE	Sobic.001G204900	3.05636	Growing point
iWUE	Sobic.004G296400	3.0554	Growing point
iWUE	Sobic.009G210200	3.05383	Growing point
iWUE	Sobic.009G192300	3.05304	Growing point
iWUE	Sobic.001G062700	3.04908	Growing point
iWUE	Sobic.002G253900	3.04718	Growing point
iWUE	Sobic.005G141801	3.04566	Growing point
iWUE	Sobic.002G370900	3.0445	Growing point
iWUE	Sobic.003G389500	3.03805	Growing point
iWUE	Sobic.009G038900	3.03241	Growing point
iWUE	Sobic.004G152601	3.03152	Growing point
iWUE	Sobic.009G209200	3.0301	Growing point
iWUE	Sobic.006G200800	3.02659	Growing point
iWUE	Sobic.004G279400	3.01113	Growing point
iWUE	Sobic.004G112100	3.00778	Growing point
iWUE	Sobic.002G033400	3.00479	Growing point
iWUE	Sobic.009G239250	3.00435	Growing point
iWUE	Sobic.006G138300	2.99954	Growing point
iWUE	Sobic.003G079750	2.9966	Growing point
iWUE	Sobic.007G224900	2.99418	Growing point
iWUE	Sobic.004G040500	2.99323	Growing point
iWUE	Sobic.001G460800	2.98995	Growing point
iWUE	Sobic.001G025000	2.98535	Growing point
iWUE	Sobic.004G211833	2.9837	Growing point
iWUE	Sobic.006G214300	2.97464	Growing point
iWUE	Sobic.002G154000	2.97043	Growing point
iWUE	Sobic.004G310100	2.9662	Growing point
iWUE	Sobic.001G180200	2.96616	Growing point
iWUE	Sobic.005G055300	2.96278	Growing point
iWUE	Sobic.008G051100	2.9627	Growing point
iWUE	Sobic.004G104100	2.96147	Growing point
iWUE	Sobic.001G162800	2.95939	Growing point
iWUE	Sobic.002G372800	2.9592	Growing point
iWUE	Sobic.001G226500	2.95882	Growing point
iWUE	Sobic.001G046200	2.95672	Growing point
iWUE	Sobic.001G459500	5.05684	Leaf three
iWUE	Sobic.009G199700	4.99723	Leaf three
iWUE	Sobic.010G148400	4.97394	Leaf three
iWUE	Sobic.003G264901	4.84321	Leaf three
iWUE	Sobic.003G262200	4.82819	Leaf three
iWUE	Sobic.001G459200	4.80405	Leaf three
iWUE	Sobic.001G458100	4.37585	Leaf three
iWUE	Sobic.002G094800	4.36705	Leaf three
iWUE	Sobic.006G176700	4.35242	Leaf three
iWUE	Sobic.008G126500	4.3361	Leaf three
iWUE	Sobic.009G242100	4.26386	Leaf three
iWUE	Sobic.001G458000	4.19984	Leaf three
iWUE	Sobic.004G155600	4.14658	Leaf three
iWUE	Sobic.001G510400	4.09365	Leaf three
iWUE	Sobic.002G224500	4.01578	Leaf three
iWUE	Sobic.003G287100	3.97994	Leaf three
iWUE	Sobic.001G463100	3.96351	Leaf three
iWUE	Sobic.003G287900	3.81856	Leaf three
iWUE	Sobic.001G494200	3.81011	Leaf three
iWUE	Sobic.010G145900	3.78032	Leaf three
iWUE	Sobic.001G023700	3.76757	Leaf three
iWUE	Sobic.010G146400	3.75737	Leaf three
iWUE	Sobic.009G233200	3.74691	Leaf three
iWUE	Sobic.002G194100	3.73934	Leaf three
iWUE	Sobic.002G251200	3.72495	Leaf three
iWUE	Sobic.001G147100	3.71509	Leaf three
iWUE	Sobic.003G273500	3.69468	Leaf three
iWUE	Sobic.001G399800	3.69424	Leaf three
iWUE	Sobic.008G072300	3.6837	Leaf three
iWUE	Sobic.007G146400	3.67388	Leaf three
iWUE	Sobic.010G244500	3.67376	Leaf three
iWUE	Sobic.001G208000	3.65824	Leaf three
iWUE	Sobic.002G277100	3.65643	Leaf three
iWUE	Sobic.010G147833	3.65473	Leaf three
iWUE	Sobic.006G172900	3.64408	Leaf three
iWUE	Sobic.009G239200	3.63602	Leaf three
iWUE	Sobic.003G428600	3.62706	Leaf three
iWUE	Sobic.001G461800	3.60882	Leaf three
iWUE	Sobic.003G316850	3.60069	Leaf three
iWUE	Sobic.010G147600	3.59702	Leaf three
iWUE	Sobic.002G235200	3.59048	Leaf three
iWUE	Sobic.004G010900	3.58781	Leaf three
iWUE	Sobic.002G260000	3.57833	Leaf three
iWUE	Sobic.002G319100	3.57611	Leaf three
iWUE	Sobic.002G265600	3.56695	Leaf three
iWUE	Sobic.009G239500	3.56473	Leaf three
iWUE	Sobic.001G058500	3.55082	Leaf three
iWUE	Sobic.010G133400	3.5144	Leaf three
iWUE	Sobic.002G058700	3.51007	Leaf three
iWUE	Sobic.003G223900	3.49519	Leaf three
iWUE	Sobic.005G167700	3.49289	Leaf three
iWUE	Sobic.001G509700	3.49173	Leaf three
iWUE	Sobic.006G065100	3.47849	Leaf three
iWUE	Sobic.010G147000	3.46442	Leaf three
iWUE	Sobic.003G271400	3.45381	Leaf three
iWUE	Sobic.010G184600	3.45351	Leaf three
iWUE	Sobic.003G288000	3.42723	Leaf three
iWUE	Sobic.010G146600	3.42628	Leaf three
iWUE	Sobic.005G195301	3.42228	Leaf three
iWUE	Sobic.002G339600	3.41047	Leaf three
iWUE	Sobic.005G007800	3.39944	Leaf three
iWUE	Sobic.010G149300	3.38775	Leaf three
iWUE	Sobic.005G055300	3.38079	Leaf three
iWUE	Sobic.007G165600	3.37667	Leaf three
iWUE	Sobic.009G107500	3.37535	Leaf three
iWUE	Sobic.010G148932	3.36891	Leaf three
iWUE	Sobic.003G041200	3.36738	Leaf three
iWUE	Sobic.001G149600	3.36111	Leaf three
iWUE	Sobic.008G078900	3.35752	Leaf three
iWUE	Sobic.002G120700	3.34089	Leaf three
iWUE	Sobic.003G340600	3.33288	Leaf three
iWUE	Sobic.001G161700	3.32052	Leaf three
iWUE	Sobic.002G262500	3.30665	Leaf three
iWUE	Sobic.002G095100	3.30362	Leaf three
iWUE	Sobic.003G043700	3.26576	Leaf three
iWUE	Sobic.001G459800	3.26488	Leaf three
iWUE	Sobic.010G146100	3.264	Leaf three
iWUE	Sobic.003G043600	3.26203	Leaf three
iWUE	Sobic.002G027700	3.26192	Leaf three
iWUE	Sobic.002G276800	3.25862	Leaf three
iWUE	Sobic.005G160200	3.23835	Leaf three
iWUE	Sobic.010G145500	3.23737	Leaf three
iWUE	Sobic.002G362300	3.22874	Leaf three
iWUE	Sobic.001G098600	3.21933	Leaf three
iWUE	Sobic.006G181700	3.21157	Leaf three
iWUE	Sobic.004G061900	3.20367	Leaf three
iWUE	Sobic.006G085300	3.20363	Leaf three
iWUE	Sobic.001G206400	3.19659	Leaf three
iWUE	Sobic.010G149200	3.19546	Leaf three
iWUE	Sobic.003G049400	3.19523	Leaf three
iWUE	Sobic.009G129500	3.18936	Leaf three
iWUE	Sobic.010G217532	3.18477	Leaf three
iWUE	Sobic.007G210100	3.17267	Leaf three
iWUE	Sobic.010G147100	3.15743	Leaf three
iWUE	Sobic.010G189700	3.15515	Leaf three
iWUE	Sobic.001G000200	3.15276	Leaf three
iWUE	Sobic.007G223500	3.1497	Leaf three
iWUE	Sobic.003G106500	3.14863	Leaf three
iWUE	Sobic.003G028900	3.14647	Leaf three
iWUE	Sobic.010G193600	3.13415	Leaf three
iWUE	Sobic.008G022400	3.13239	Leaf three
iWUE	Sobic.010G146700	3.13224	Leaf three
iWUE	Sobic.010G145800	3.12389	Leaf three
iWUE	Sobic.004G349800	3.1153	Leaf three
iWUE	Sobic.004G067100	3.09594	Leaf three
iWUE	Sobic.003G401800	3.09587	Leaf three
iWUE	Sobic.003G353500	3.09082	Leaf three
iWUE	Sobic.002G222900	3.08948	Leaf three
iWUE	Sobic.003G321600	3.0892	Leaf three
iWUE	Sobic.001G291900	3.08854	Leaf three
iWUE	Sobic.009G194900	3.08672	Leaf three
iWUE	Sobic.003G145700	3.08638	Leaf three
iWUE	Sobic.007G031600	3.08277	Leaf three
iWUE	Sobic.003G386500	3.08005	Leaf three
iWUE	Sobic.004G161900	3.0789	Leaf three
iWUE	Sobic.003G110700	3.07778	Leaf three
iWUE	Sobic.001G191000	3.07777	Leaf three
iWUE	Sobic.001G276500	3.07223	Leaf three
iWUE	Sobic.001G102901	3.07155	Leaf three
iWUE	Sobic.001G469200	3.06297	Leaf three
iWUE	Sobic.007G090400	3.05855	Leaf three
iWUE	Sobic.010G044200	3.05607	Leaf three
iWUE	Sobic.002G118700	3.04877	Leaf three
iWUE	Sobic.006G175400	3.03578	Leaf three
iWUE	Sobic.001G112700	3.02524	Leaf three
iWUE	Sobic.001G424700	3.02182	Leaf three
iWUE	Sobic.005G198000	3.01739	Leaf three
iWUE	Sobic.009G044300	3.0147	Leaf three
iWUE	Sobic.004G279300	3.01106	Leaf three
iWUE	Sobic.003G348800	2.99501	Leaf three
iWUE	Sobic.004G310500	2.98988	Leaf three
iWUE	Sobic.009G239250	2.98532	Leaf three
iWUE	Sobic.006G142332	2.98379	Leaf three
iWUE	Sobic.003G302200	2.97126	Leaf three
iWUE	Sobic.006G100200	2.96663	Leaf three
iWUE	Sobic.002G050200	2.9632	Leaf three
iWUE	Sobic.002G358400	2.96294	Leaf three
iWUE	Sobic.001G082400	2.96211	Leaf three
iWUE	Sobic.002G039500	2.9588	Leaf three
iWUE	Sobic.006G032500	2.9512	Leaf three
iWUE	Sobic.003G406700	2.95018	Leaf three
iWUE	Sobic.002G261800	2.94999	Leaf three
iWUE	Sobic.001G191100	2.94903	Leaf three
iWUE	Sobic.004G100000	2.9483	Leaf three
iWUE	Sobic.009G190700	2.94002	Leaf three
iWUE	Sobic.001G456100	2.93588	Leaf three
iWUE	Sobic.001G202266	2.93539	Leaf three
iWUE	Sobic.004G117900	2.92984	Leaf three
iWUE	Sobic.002G262400	2.92568	Leaf three
iWUE	Sobic.003G249200	2.92491	Leaf three
iWUE	Sobic.004G289300	2.92145	Leaf three
iWUE	Sobic.007G198000	2.91236	Leaf three
iWUE	Sobic.005G055000	2.90719	Leaf three
iWUE	Sobic.003G182400	2.90086	Leaf three
iWUE	Sobic.001G484400	2.90065	Leaf three
iWUE	Sobic.006G039100	2.89995	Leaf three
iWUE	Sobic.010G185200	2.89912	Leaf three
iWUE	Sobic.001G238700	2.8952	Leaf three
iWUE	Sobic.002G087900	2.89502	Leaf three
iWUE	Sobic.005G054900	2.88886	Leaf three
iWUE	Sobic.006G225200	2.8875	Leaf three
iWUE	Sobic.002G173700	2.88672	Leaf three
iWUE	Sobic.004G265600	2.88465	Leaf three
iWUE	Sobic.003G034700	2.88207	Leaf three
iWUE	Sobic.001G461200	2.87861	Leaf three
iWUE	Sobic.001G347700	2.87726	Leaf three
iWUE	Sobic.001G192200	2.87305	Leaf three
SD (Joint model)	Sobic.004G135500	4.61979	Growing point
SD (Joint model)	Sobic.002G172600	4.32057	Growing point
SD (Joint model)	Sobic.002G340000	4.23359	Growing point
SD (Joint model)	Sobic.009G007600	4.21753	Growing point
SD (Joint model)	Sobic.001G006500	4.20621	Growing point
SD (Joint model)	Sobic.001G149700	4.19382	Growing point
SD (Joint model)	Sobic.004G215600	4.19382	Growing point
SD (Joint model)	Sobic.009G109600	4.1831	Growing point
SD (Joint model)	Sobic.004G273800	4.12321	Growing point
SD (Joint model)	Sobic.001G003100	4.065	Growing point
SD (Joint model)	Sobic.001G003500	4.02549	Growing point
SD (Joint model)	Sobic.001G002800	4.02228	Growing point
SD (Joint model)	Sobic.007G071950	4.00305	Growing point
SD (Joint model)	Sobic.002G387400	3.98859	Growing point
SD (Joint model)	Sobic.001G003200	3.98045	Growing point
SD (Joint model)	Sobic.007G165300	3.9502	Growing point
SD (Joint model)	Sobic.004G104800	3.88658	Growing point
SD (Joint model)	Sobic.009G260200	3.87329	Growing point
SD (Joint model)	Sobic.001G003000	3.87016	Growing point
SD (Joint model)	Sobic.010G193000	3.77219	Growing point
SD (Joint model)	Sobic.004G274600	3.7663	Growing point
SD (Joint model)	Sobic.004G215200	3.73776	Growing point
SD (Joint model)	Sobic.006G268300	3.73275	Growing point
SD (Joint model)	Sobic.001G249400	3.63603	Growing point
SD (Joint model)	Sobic.002G115700	3.62678	Growing point
SD (Joint model)	Sobic.002G051700	3.6078	Growing point
SD (Joint model)	Sobic.001G289200	3.60662	Growing point
SD (Joint model)	Sobic.010G209800	3.57289	Growing point
SD (Joint model)	Sobic.006G074400	3.55639	Growing point
SD (Joint model)	Sobic.010G060701	3.55602	Growing point
SD (Joint model)	Sobic.005G184200	3.54013	Growing point
SD (Joint model)	Sobic.004G069700	3.52195	Growing point
SD (Joint model)	Sobic.001G183500	3.50577	Growing point
SD (Joint model)	Sobic.004G215100	3.43045	Growing point
SD (Joint model)	Sobic.001G249500	3.40444	Growing point
SD (Joint model)	Sobic.001G216100	3.37138	Growing point
SD (Joint model)	Sobic.002G009600	3.3692	Growing point
SD (Joint model)	Sobic.004G245900	3.33228	Growing point
SD (Joint model)	Sobic.003G346200	3.32176	Growing point
SD (Joint model)	Sobic.002G320800	3.31438	Growing point
SD (Joint model)	Sobic.009G178500	3.30984	Growing point
SD (Joint model)	Sobic.003G406240	3.30428	Growing point
SD (Joint model)	Sobic.003G020300	3.29226	Growing point
SD (Joint model)	Sobic.008G189500	3.27217	Growing point
SD (Joint model)	Sobic.010G038500	3.26069	Growing point
SD (Joint model)	Sobic.003G407800	3.23754	Growing point
SD (Joint model)	Sobic.005G017300	3.23713	Growing point
SD (Joint model)	Sobic.003G107200	3.23132	Growing point
SD (Joint model)	Sobic.001G166300	3.22431	Growing point
SD (Joint model)	Sobic.006G191200	3.21329	Growing point
SD (Joint model)	Sobic.005G026600	3.2101	Growing point
SD (Joint model)	Sobic.010G038700	3.2059	Growing point
SD (Joint model)	Sobic.001G192400	3.19534	Growing point
SD (Joint model)	Sobic.006G258800	3.18931	Growing point
SD (Joint model)	Sobic.001G113900	3.18636	Growing point
SD (Joint model)	Sobic.007G167100	3.18382	Growing point
SD (Joint model)	Sobic.009G239600	3.17714	Growing point
SD (Joint model)	Sobic.009G257700	3.1748	Growing point
SD (Joint model)	Sobic.003G234800	3.17105	Growing point
SD (Joint model)	Sobic.004G099100	3.15492	Growing point
SD (Joint model)	Sobic.006G229300	3.14499	Growing point
SD (Joint model)	Sobic.001G191700	3.13402	Growing point
SD (Joint model)	Sobic.004G263000	3.13166	Growing point
SD (Joint model)	Sobic.002G221900	3.12655	Growing point
SD (Joint model)	Sobic.003G363000	3.12437	Growing point
SD (Joint model)	Sobic.003G415100	3.12041	Growing point
SD (Joint model)	Sobic.010G277700	3.11987	Growing point
SD (Joint model)	Sobic.005G003800	3.11571	Growing point
SD (Joint model)	Sobic.003G100700	3.10613	Growing point
SD (Joint model)	Sobic.005G213200	3.10092	Growing point
SD (Joint model)	Sobic.003G346000	3.09138	Growing point
SD (Joint model)	Sobic.003G365600	3.07715	Growing point
SD (Joint model)	Sobic.001G488200	3.07465	Growing point
SD (Joint model)	Sobic.004G099800	3.06674	Growing point
SD (Joint model)	Sobic.003G264600	3.06078	Growing point
SD (Joint model)	Sobic.009G031600	3.05813	Growing point
SD (Joint model)	Sobic.009G009700	3.04815	Growing point
SD (Joint model)	Sobic.006G253000	3.04322	Growing point
SD (Joint model)	Sobic.007G152400	3.03989	Growing point
SD (Joint model)	Sobic.001G062700	3.03989	Growing point
SD (Joint model)	Sobic.001G263000	3.03548	Growing point
SD (Joint model)	Sobic.007G022900	3.03251	Growing point
SD (Joint model)	Sobic.001G044900	3.0289	Growing point
SD (Joint model)	Sobic.004G240800	3.02315	Growing point
SD (Joint model)	Sobic.001G301600	3.02252	Growing point
SD (Joint model)	Sobic.009G053400	3.02066	Growing point
SD (Joint model)	Sobic.009G126800	3.01943	Growing point
SD (Joint model)	Sobic.009G001000	3.01682	Growing point
SD (Joint model)	Sobic.002G008500	3.00635	Growing point
SD (Joint model)	Sobic.002G301500	3.00487	Growing point
SD (Joint model)	Sobic.008G063300	2.99669	Growing point
SD (Joint model)	Sobic.006G146300	2.99061	Growing point
SD (Joint model)	Sobic.004G315400	2.98747	Growing point
SD (Joint model)	Sobic.001G067400	2.98696	Growing point
SD (Joint model)	Sobic.003G372000	2.98476	Growing point
SD (Joint model)	Sobic.010G087500	2.98301	Growing point
SD (Joint model)	Sobic.009G048300	2.98251	Growing point
SD (Joint model)	Sobic.002G189300	2.97233	Growing point
SD (Joint model)	Sobic.003G389500	2.97134	Growing point
SD (Joint model)	Sobic.010G038800	2.96993	Growing point
SD (Joint model)	Sobic.010G143400	2.96573	Growing point
SD (Joint model)	Sobic.001G397500	2.96259	Growing point
SD (Joint model)	Sobic.004G253700	2.95842	Growing point
SD (Joint model)	Sobic.001G227700	2.95741	Growing point
SD (Joint model)	Sobic.003G333400	2.95414	Growing point
SD (Joint model)	Sobic.003G389700	2.95343	Growing point
SD (Joint model)	Sobic.002G172401	2.95004	Growing point
SD (Joint model)	Sobic.004G301300	2.94834	Growing point
SD (Joint model)	Sobic.004G051300	2.94115	Growing point
SD (Joint model)	Sobic.003G170100	2.941	Growing point
SD (Joint model)	Sobic.002G173000	2.93395	Growing point
SD (Joint model)	Sobic.001G468500	2.93149	Growing point
SD (Joint model)	Sobic.009G009600	2.92954	Growing point
SD (Joint model)	Sobic.010G196300	2.92919	Growing point
SD (Joint model)	Sobic.001G302900	2.92764	Growing point
SD (Joint model)	Sobic.004G112600	2.92567	Growing point
SD (Joint model)	Sobic.002G300000	2.92497	Growing point
SD (Joint model)	Sobic.004G299500	2.9217	Growing point
SD (Joint model)	Sobic.007G029600	2.90979	Growing point
SD (Joint model)	Sobic.002G292800	2.90631	Growing point
SD (Joint model)	Sobic.010G038600	2.90419	Growing point
SD (Joint model)	Sobic.002G071850	2.89527	Growing point
SD (Joint model)	Sobic.002G039400	2.89418	Growing point
SD (Joint model)	Sobic.001G387800	2.88952	Growing point
SD (Joint model)	Sobic.005G015600	2.88899	Growing point
SD (Joint model)	Sobic.001G339100	2.87703	Growing point
SD (Joint model)	Sobic.001G097600	2.87379	Growing point
SD (Joint model)	Sobic.001G045700	2.86975	Growing point
SD (Joint model)	Sobic.003G304100	2.86486	Growing point
SD (Joint model)	Sobic.001G058900	2.86423	Growing point
SD (Joint model)	Sobic.001G523866	2.85446	Growing point
SD (Joint model)	Sobic.002G351900	2.85387	Growing point
SD (Joint model)	Sobic.003G180900	2.84669	Growing point
SD (Joint model)	Sobic.002G083200	2.84626	Growing point
SD (Joint model)	Sobic.007G083800	2.84537	Growing point
SD (Joint model)	Sobic.001G148900	2.84484	Growing point
SD (Joint model)	Sobic.003G413500	2.84451	Growing point
SD (Joint model)	Sobic.005G133500	2.83801	Growing point
SD (Joint model)	Sobic.010G168700	2.82649	Growing point
SD (Joint model)	Sobic.006G100800	2.82378	Growing point
SD (Joint model)	Sobic.001G492200	2.82356	Growing point
SD (Joint model)	Sobic.003G100800	2.82324	Growing point
SD (Joint model)	Sobic.008G051300	2.82155	Growing point
SD (Joint model)	Sobic.004G020600	2.81376	Growing point
SD (Joint model)	Sobic.002G042900	2.80983	Growing point
SD (Joint model)	Sobic.008G189400	2.80647	Growing point
SD (Joint model)	Sobic.003G082200	2.8063	Growing point
SD (Joint model)	Sobic.002G365700	2.80571	Growing point
SD (Joint model)	Sobic.009G024600	2.80068	Growing point
SD (Joint model)	Sobic.007G018500	2.79606	Growing point
SD (Joint model)	Sobic.009G251100	2.79503	Growing point
SD (Joint model)	Sobic.003G144600	2.79439	Growing point
SD (Joint model)	Sobic.006G119200	2.78872	Growing point
SD (Joint model)	Sobic.010G112100	2.78827	Growing point
SD (Joint model)	Sobic.001G093800	2.78553	Growing point
SD (Joint model)	Sobic.002G123000	2.78426	Growing point
SD (Joint model)	Sobic.004G337000	2.78272	Growing point
SD (Joint model)	Sobic.001G247600	2.78079	Growing point
SD (Joint model)	Sobic.003G316200	2.77616	Growing point
SD (Joint model)	Sobic.004G279200	2.77582	Growing point
SD (Joint model)	Sobic.009G009400	2.77032	Growing point
SD (Joint model)	Sobic.003G131400	2.76897	Growing point
SD (Joint model)	Sobic.003G313800	2.76789	Growing point
SD (Joint model)	Sobic.001G005200	2.76435	Growing point
SD (Joint model)	Sobic.007G218600	2.76263	Growing point
SD (Joint model)	Sobic.004G336700	2.7602	Growing point
SD (Joint model)	Sobic.004G262700	2.75585	Growing point
SD (Joint model)	Sobic.002G056500	2.74802	Growing point
SD (Joint model)	Sobic.006G201600	2.7478	Growing point
SD (Joint model)	Sobic.002G293200	2.74584	Growing point
SD (Joint model)	Sobic.010G259500	2.7423	Growing point
SD (Joint model)	Sobic.009G148800	2.73899	Growing point
SD (Joint model)	Sobic.004G239100	2.73778	Growing point
SD (Joint model)	Sobic.010G054900	2.73438	Growing point
SD (Joint model)	Sobic.010G252500	2.73424	Growing point
SD (Joint model)	Sobic.001G344900	2.73355	Growing point
SD (Joint model)	Sobic.002G226100	2.72475	Growing point
SD (Joint model)	Sobic.003G184400	2.72265	Growing point
SD (Joint model)	Sobic.005G163700	2.72166	Growing point
SD (Joint model)	Sobic.003G362900	2.72095	Growing point
SD (Joint model)	Sobic.001G450200	2.71889	Growing point
SD (Joint model)	Sobic.006G049300	2.71758	Growing point
SD (Joint model)	Sobic.002G108400	2.71756	Growing point
SD (Joint model)	Sobic.002G211800	2.71554	Growing point
SD (Joint model)	Sobic.002G189000	2.71114	Growing point
SD (Joint model)	Sobic.005G003900	2.71044	Growing point
SD (Joint model)	Sobic.006G197400	2.70873	Growing point
SD (Joint model)	Sobic.002G215200	2.70838	Growing point
SD (Joint model)	Sobic.003G175100	2.70752	Growing point
SD (Joint model)	Sobic.002G362800	2.70723	Growing point
SD (Joint model)	Sobic.001G450400	2.70538	Growing point
SD (Joint model)	Sobic.009G075500	2.70522	Growing point
SD (Joint model)	Sobic.001G337400	2.7045	Growing point
SD (Joint model)	Sobic.002G215300	2.70234	Growing point
SD (Joint model)	Sobic.007G210700	2.70229	Growing point
SD (Joint model)	Sobic.005G026600	4.80158	Leaf three
SD (Joint model)	Sobic.006G100900	4.74953	Leaf three
SD (Joint model)	Sobic.009G257700	4.55294	Leaf three
SD (Joint model)	Sobic.001G002800	4.32692	Leaf three
SD (Joint model)	Sobic.001G003000	4.22543	Leaf three
SD (Joint model)	Sobic.001G003100	4.16073	Leaf three
SD (Joint model)	Sobic.009G216700	4.15764	Leaf three
SD (Joint model)	Sobic.002G300000	4.13016	Leaf three
SD (Joint model)	Sobic.003G370500	4.08471	Leaf three
SD (Joint model)	Sobic.009G113500	4.03282	Leaf three
SD (Joint model)	Sobic.001G047600	3.87405	Leaf three
SD (Joint model)	Sobic.003G264600	3.80765	Leaf three
SD (Joint model)	Sobic.001G003200	3.76953	Leaf three
SD (Joint model)	Sobic.010G112100	3.70693	Leaf three
SD (Joint model)	Sobic.001G249500	3.68409	Leaf three
SD (Joint model)	Sobic.001G249400	3.68332	Leaf three
SD (Joint model)	Sobic.001G048766	3.63598	Leaf three
SD (Joint model)	Sobic.009G009100	3.63413	Leaf three
SD (Joint model)	Sobic.001G003500	3.61337	Leaf three
SD (Joint model)	Sobic.004G240800	3.60684	Leaf three
SD (Joint model)	Sobic.002G215000	3.59749	Leaf three
SD (Joint model)	Sobic.008G051000	3.55292	Leaf three
SD (Joint model)	Sobic.002G009700	3.52624	Leaf three
SD (Joint model)	Sobic.003G038100	3.51587	Leaf three
SD (Joint model)	Sobic.010G015800	3.50229	Leaf three
SD (Joint model)	Sobic.003G100700	3.48358	Leaf three
SD (Joint model)	Sobic.006G125800	3.48093	Leaf three
SD (Joint model)	Sobic.006G273600	3.46461	Leaf three
SD (Joint model)	Sobic.004G163500	3.42613	Leaf three
SD (Joint model)	Sobic.008G187300	3.42408	Leaf three
SD (Joint model)	Sobic.006G189100	3.39455	Leaf three
SD (Joint model)	Sobic.008G147900	3.37894	Leaf three
SD (Joint model)	Sobic.004G094100	3.35967	Leaf three
SD (Joint model)	Sobic.001G218200	3.3561	Leaf three
SD (Joint model)	Sobic.005G089600	3.3221	Leaf three
SD (Joint model)	Sobic.005G138300	3.3199	Leaf three
SD (Joint model)	Sobic.001G010400	3.30668	Leaf three
SD (Joint model)	Sobic.001G412500	3.3028	Leaf three
SD (Joint model)	Sobic.008G191000	3.30224	Leaf three
SD (Joint model)	Sobic.010G054600	3.29392	Leaf three
SD (Joint model)	Sobic.010G244500	3.24794	Leaf three
SD (Joint model)	Sobic.002G340000	3.24717	Leaf three
SD (Joint model)	Sobic.004G192700	3.20988	Leaf three
SD (Joint model)	Sobic.001G143300	3.19512	Leaf three
SD (Joint model)	Sobic.009G120900	3.19497	Leaf three
SD (Joint model)	Sobic.005G002600	3.1899	Leaf three
SD (Joint model)	Sobic.004G017300	3.17208	Leaf three
SD (Joint model)	Sobic.010G065600	3.16911	Leaf three
SD (Joint model)	Sobic.002G373300	3.16895	Leaf three
SD (Joint model)	Sobic.007G086600	3.15821	Leaf three
SD (Joint model)	Sobic.009G179300	3.14	Leaf three
SD (Joint model)	Sobic.003G100800	3.12813	Leaf three
SD (Joint model)	Sobic.003G377800	3.12671	Leaf three
SD (Joint model)	Sobic.004G256300	3.11905	Leaf three
SD (Joint model)	Sobic.002G386900	3.11449	Leaf three
SD (Joint model)	Sobic.005G061200	3.1117	Leaf three
SD (Joint model)	Sobic.008G189300	3.10489	Leaf three
SD (Joint model)	Sobic.001G195550	3.1008	Leaf three
SD (Joint model)	Sobic.009G239600	3.10041	Leaf three
SD (Joint model)	Sobic.002G335900	3.09935	Leaf three
SD (Joint model)	Sobic.005G141000	3.08951	Leaf three
SD (Joint model)	Sobic.009G024400	3.07396	Leaf three
SD (Joint model)	Sobic.006G044400	3.06286	Leaf three
SD (Joint model)	Sobic.010G242300	3.04506	Leaf three
SD (Joint model)	Sobic.003G346000	3.04086	Leaf three
SD (Joint model)	Sobic.001G191300	3.02703	Leaf three
SD (Joint model)	Sobic.003G416100	3.02109	Leaf three
SD (Joint model)	Sobic.002G422400	3.01768	Leaf three
SD (Joint model)	Sobic.003G389500	3.01509	Leaf three
SD (Joint model)	Sobic.003G345900	3.01309	Leaf three
SD (Joint model)	Sobic.005G139400	3.00196	Leaf three
SD (Joint model)	Sobic.005G087100	2.99937	Leaf three
SD (Joint model)	Sobic.003G223500	2.99853	Leaf three
SD (Joint model)	Sobic.004G039100	2.97811	Leaf three
SD (Joint model)	Sobic.001G194300	2.96882	Leaf three
SD (Joint model)	Sobic.006G280200	2.96816	Leaf three
SD (Joint model)	Sobic.002G051700	2.96303	Leaf three
SD (Joint model)	Sobic.005G155100	2.96253	Leaf three
SD (Joint model)	Sobic.001G214900	2.96031	Leaf three
SD (Joint model)	Sobic.001G087900	2.95817	Leaf three
SD (Joint model)	Sobic.001G047000	2.95339	Leaf three
SD (Joint model)	Sobic.004G093500	2.94301	Leaf three
SD (Joint model)	Sobic.002G131700	2.93714	Leaf three
SD (Joint model)	Sobic.009G175200	2.91657	Leaf three
SD (Joint model)	Sobic.005G027300	2.91066	Leaf three
SD (Joint model)	Sobic.006G048600	2.90526	Leaf three
SD (Joint model)	Sobic.001G252401	2.89711	Leaf three
SD (Joint model)	Sobic.003G316200	2.89501	Leaf three
SD (Joint model)	Sobic.001G449600	2.89424	Leaf three
SD (Joint model)	Sobic.001G246500	2.88949	Leaf three
SD (Joint model)	Sobic.006G183800	2.88744	Leaf three
SD (Joint model)	Sobic.009G001100	2.88715	Leaf three
SD (Joint model)	Sobic.001G512800	2.88544	Leaf three
SD (Joint model)	Sobic.008G189100	2.88164	Leaf three
SD (Joint model)	Sobic.005G085200	2.88043	Leaf three
SD (Joint model)	Sobic.003G295700	2.87887	Leaf three
SD (Joint model)	Sobic.001G488200	2.87132	Leaf three
SD (Joint model)	Sobic.008G160600	2.86151	Leaf three
SD (Joint model)	Sobic.001G148900	2.85866	Leaf three
SD (Joint model)	Sobic.007G033400	2.85817	Leaf three
SD (Joint model)	Sobic.009G156200	2.8524	Leaf three
SD (Joint model)	Sobic.004G038400	2.85163	Leaf three
SD (Joint model)	Sobic.001G274600	2.84395	Leaf three
SD (Joint model)	Sobic.001G005600	2.84224	Leaf three
SD (Joint model)	Sobic.010G220900	2.83866	Leaf three
SD (Joint model)	Sobic.002G041100	2.83772	Leaf three
SD (Joint model)	Sobic.003G415600	2.83502	Leaf three
SD (Joint model)	Sobic.001G239400	2.83244	Leaf three
SD (Joint model)	Sobic.003G415100	2.83164	Leaf three
SD (Joint model)	Sobic.003G170100	2.82852	Leaf three
SD (Joint model)	Sobic.010G110500	2.82385	Leaf three
SD (Joint model)	Sobic.002G204700	2.823	Leaf three
SD (Joint model)	Sobic.003G074600	2.81366	Leaf three
SD (Joint model)	Sobic.004G202300	2.81347	Leaf three
SD (Joint model)	Sobic.001G461200	2.81197	Leaf three
SD (Joint model)	Sobic.004G015800	2.81027	Leaf three
SD (Joint model)	Sobic.010G143500	2.8084	Leaf three
SD (Joint model)	Sobic.006G155500	2.80756	Leaf three
SD (Joint model)	Sobic.002G272900	2.79805	Leaf three
SD (Joint model)	Sobic.004G175600	2.79749	Leaf three
SD (Joint model)	Sobic.006G263300	2.79693	Leaf three
SD (Joint model)	Sobic.004G240900	2.79277	Leaf three
SD (Joint model)	Sobic.007G050100	2.78325	Leaf three
SD (Joint model)	Sobic.007G139600	2.77994	Leaf three
SD (Joint model)	Sobic.009G178800	2.77534	Leaf three
SD (Joint model)	Sobic.010G112000	2.77383	Leaf three
SD (Joint model)	Sobic.001G048900	2.77081	Leaf three
SD (Joint model)	Sobic.001G045000	2.76741	Leaf three
SD (Joint model)	Sobic.004G355300	2.76618	Leaf three
SD (Joint model)	Sobic.003G360100	2.76404	Leaf three
SD (Joint model)	Sobic.008G059000	2.76279	Leaf three
SD (Joint model)	Sobic.007G077400	2.76104	Leaf three
SD (Joint model)	Sobic.008G025900	2.75668	Leaf three
SD (Joint model)	Sobic.004G172700	2.75435	Leaf three
SD (Joint model)	Sobic.006G042200	2.75118	Leaf three
SD (Joint model)	Sobic.002G027500	2.7464	Leaf three
SD (Joint model)	Sobic.004G247300	2.74619	Leaf three
SD (Joint model)	Sobic.001G210000	2.74239	Leaf three
SD (Joint model)	Sobic.004G082700	2.73951	Leaf three
SD (Joint model)	Sobic.007G045500	2.7382	Leaf three
SD (Joint model)	Sobic.008G190700	2.7376	Leaf three
SD (Joint model)	Sobic.004G271000	2.73695	Leaf three
SD (Joint model)	Sobic.004G017400	2.73364	Leaf three
SD (Joint model)	Sobic.004G273600	2.73321	Leaf three
SD (Joint model)	Sobic.009G189200	2.7329	Leaf three
SD (Joint model)	Sobic.005G044800	2.72887	Leaf three
SD (Joint model)	Sobic.004G267800	2.72688	Leaf three
SD (Joint model)	Sobic.009G244700	2.72651	Leaf three
SD (Joint model)	Sobic.003G367500	2.72623	Leaf three
SD (Joint model)	Sobic.001G149700	2.72018	Leaf three
SD (Joint model)	Sobic.001G112700	2.71664	Leaf three
SD (Joint model)	Sobic.010G245800	2.71445	Leaf three
SD (Joint model)	Sobic.006G018300	2.71048	Leaf three
SD (Joint model)	Sobic.003G116850	2.70829	Leaf three
SD (Joint model)	Sobic.009G113700	2.7079	Leaf three
SD (Joint model)	Sobic.001G491900	2.70387	Leaf three
SD (Joint model)	Sobic.009G002800	2.70167	Leaf three
SD (Joint model)	Sobic.007G011300	2.69872	Leaf three
SD (Joint model)	Sobic.010G008700	2.6972	Leaf three
SD (Joint model)	Sobic.009G120301	2.69642	Leaf three
SD (Joint model)	Sobic.010G055800	2.69512	Leaf three
SD (Joint model)	Sobic.004G208201	2.69297	Leaf three
SD (Joint model)	Sobic.005G228100	2.69149	Leaf three
SD (Joint model)	Sobic.003G372000	2.68912	Leaf three
SD (Joint model)	Sobic.001G192600	2.68738	Leaf three
SD (Joint model)	Sobic.003G413500	2.6863	Leaf three
SD (Joint model)	Sobic.001G177500	2.68566	Leaf three
SD (2016 model)	Sobic.009G109600	5.45717	Growing point
SD (2016 model)	Sobic.008G189500	4.70774	Growing point
SD (2016 model)	Sobic.005G143400	4.60033	Growing point
SD (2016 model)	Sobic.009G260200	4.58838	Growing point
SD (2016 model)	Sobic.001G301600	4.16304	Growing point
SD (2016 model)	Sobic.006G197400	4.09205	Growing point
SD (2016 model)	Sobic.004G310800	4.07624	Growing point
SD (2016 model)	Sobic.009G239600	4.05159	Growing point
SD (2016 model)	Sobic.007G022900	4.02826	Growing point
SD (2016 model)	Sobic.001G006500	4.02319	Growing point
SD (2016 model)	Sobic.004G049600	3.93678	Growing point
SD (2016 model)	Sobic.003G346200	3.88097	Growing point
SD (2016 model)	Sobic.002G189300	3.86528	Growing point
SD (2016 model)	Sobic.006G100800	3.79432	Growing point
SD (2016 model)	Sobic.006G191200	3.77677	Growing point
SD (2016 model)	Sobic.002G039400	3.70887	Growing point
SD (2016 model)	Sobic.005G213200	3.67641	Growing point
SD (2016 model)	Sobic.005G184200	3.65631	Growing point
SD (2016 model)	Sobic.004G273800	3.65411	Growing point
SD (2016 model)	Sobic.001G076400	3.644	Growing point
SD (2016 model)	Sobic.003G389400	3.63147	Growing point
SD (2016 model)	Sobic.009G007600	3.60131	Growing point
SD (2016 model)	Sobic.005G106900	3.59951	Growing point
SD (2016 model)	Sobic.003G170100	3.5988	Growing point
SD (2016 model)	Sobic.007G000800	3.57696	Growing point
SD (2016 model)	Sobic.009G082000	3.57199	Growing point
SD (2016 model)	Sobic.003G346000	3.55873	Growing point
SD (2016 model)	Sobic.003G389300	3.53028	Growing point
SD (2016 model)	Sobic.003G316200	3.52061	Growing point
SD (2016 model)	Sobic.001G192400	3.51117	Growing point
SD (2016 model)	Sobic.003G367100	3.48581	Growing point
SD (2016 model)	Sobic.007G153700	3.48557	Growing point
SD (2016 model)	Sobic.009G257700	3.47563	Growing point
SD (2016 model)	Sobic.009G244700	3.47274	Growing point
SD (2016 model)	Sobic.002G172600	3.44147	Growing point
SD (2016 model)	Sobic.002G073700	3.4395	Growing point
SD (2016 model)	Sobic.006G131500	3.43031	Growing point
SD (2016 model)	Sobic.003G389700	3.42012	Growing point
SD (2016 model)	Sobic.001G438100	3.4129	Growing point
SD (2016 model)	Sobic.008G189100	3.40935	Growing point
SD (2016 model)	Sobic.001G166300	3.40621	Growing point
SD (2016 model)	Sobic.010G260000	3.40132	Growing point
SD (2016 model)	Sobic.009G026650	3.37736	Growing point
SD (2016 model)	Sobic.009G254700	3.37362	Growing point
SD (2016 model)	Sobic.009G013100	3.3689	Growing point
SD (2016 model)	Sobic.005G133500	3.36613	Growing point
SD (2016 model)	Sobic.006G268300	3.34353	Growing point
SD (2016 model)	Sobic.006G184700	3.34268	Growing point
SD (2016 model)	Sobic.006G194200	3.34222	Growing point
SD (2016 model)	Sobic.001G019800	3.33087	Growing point
SD (2016 model)	Sobic.003G353700	3.32744	Growing point
SD (2016 model)	Sobic.009G241600	3.32063	Growing point
SD (2016 model)	Sobic.003G346400	3.31505	Growing point
SD (2016 model)	Sobic.005G017300	3.30102	Growing point
SD (2016 model)	Sobic.003G389500	3.29509	Growing point
SD (2016 model)	Sobic.004G246800	3.28071	Growing point
SD (2016 model)	Sobic.009G242600	3.2724	Growing point
SD (2016 model)	Sobic.010G080900	3.26902	Growing point
SD (2016 model)	Sobic.004G083100	3.26404	Growing point
SD (2016 model)	Sobic.007G165300	3.25611	Growing point
SD (2016 model)	Sobic.004G104800	3.25379	Growing point
SD (2016 model)	Sobic.002G042900	3.25036	Growing point
SD (2016 model)	Sobic.005G022500	3.2487	Growing point
SD (2016 model)	Sobic.004G186100	3.24527	Growing point
SD (2016 model)	Sobic.004G311000	3.23909	Growing point
SD (2016 model)	Sobic.003G389800	3.23882	Growing point
SD (2016 model)	Sobic.002G272900	3.23228	Growing point
SD (2016 model)	Sobic.005G198000	3.22552	Growing point
SD (2016 model)	Sobic.002G115700	3.2212	Growing point
SD (2016 model)	Sobic.007G210700	3.21225	Growing point
SD (2016 model)	Sobic.003G172500	3.20454	Growing point
SD (2016 model)	Sobic.005G094001	3.20053	Growing point
SD (2016 model)	Sobic.004G217800	3.19682	Growing point
SD (2016 model)	Sobic.004G135500	3.18102	Growing point
SD (2016 model)	Sobic.001G138300	3.17664	Growing point
SD (2016 model)	Sobic.010G199700	3.17299	Growing point
SD (2016 model)	Sobic.003G170300	3.10317	Growing point
SD (2016 model)	Sobic.005G228700	3.10258	Growing point
SD (2016 model)	Sobic.004G099800	3.10088	Growing point
SD (2016 model)	Sobic.006G263300	3.09752	Growing point
SD (2016 model)	Sobic.003G359300	3.09293	Growing point
SD (2016 model)	Sobic.008G063300	3.08741	Growing point
SD (2016 model)	Sobic.001G044000	3.08618	Growing point
SD (2016 model)	Sobic.003G333400	3.08507	Growing point
SD (2016 model)	Sobic.003G161700	3.08426	Growing point
SD (2016 model)	Sobic.001G227700	3.0801	Growing point
SD (2016 model)	Sobic.002G215866	3.07607	Growing point
SD (2016 model)	Sobic.003G087600	3.06538	Growing point
SD (2016 model)	Sobic.003G148600	3.06463	Growing point
SD (2016 model)	Sobic.003G086400	3.03791	Growing point
SD (2016 model)	Sobic.009G221900	3.01461	Growing point
SD (2016 model)	Sobic.003G290000	3.01428	Growing point
SD (2016 model)	Sobic.002G129200	3.01392	Growing point
SD (2016 model)	Sobic.005G015600	3.00776	Growing point
SD (2016 model)	Sobic.009G237100	3.00771	Growing point
SD (2016 model)	Sobic.003G354232	3.00168	Growing point
SD (2016 model)	Sobic.010G193900	2.99478	Growing point
SD (2016 model)	Sobic.003G413201	2.99296	Growing point
SD (2016 model)	Sobic.002G189000	2.9924	Growing point
SD (2016 model)	Sobic.008G189000	2.98639	Growing point
SD (2016 model)	Sobic.001G008800	2.98445	Growing point
SD (2016 model)	Sobic.002G231000	2.97974	Growing point
SD (2016 model)	Sobic.009G156900	2.97683	Growing point
SD (2016 model)	Sobic.008G168200	2.97356	Growing point
SD (2016 model)	Sobic.006G258800	2.97352	Growing point
SD (2016 model)	Sobic.001G002800	2.964	Growing point
SD (2016 model)	Sobic.006G274400	2.95959	Growing point
SD (2016 model)	Sobic.007G071950	2.95929	Growing point
SD (2016 model)	Sobic.009G221800	2.957	Growing point
SD (2016 model)	Sobic.010G077500	2.95472	Growing point
SD (2016 model)	Sobic.004G112600	2.95362	Growing point
SD (2016 model)	Sobic.010G269500	2.95138	Growing point
SD (2016 model)	Sobic.002G365700	2.95123	Growing point
SD (2016 model)	Sobic.006G219100	2.95113	Growing point
SD (2016 model)	Sobic.004G069700	2.94903	Growing point
SD (2016 model)	Sobic.002G340000	2.94029	Growing point
SD (2016 model)	Sobic.003G327100	2.93897	Growing point
SD (2016 model)	Sobic.009G126900	2.93829	Growing point
SD (2016 model)	Sobic.001G117900	2.93699	Growing point
SD (2016 model)	Sobic.009G148800	2.93657	Growing point
SD (2016 model)	Sobic.003G100700	2.93533	Growing point
SD (2016 model)	Sobic.010G029300	2.9119	Growing point
SD (2016 model)	Sobic.001G227500	2.91087	Growing point
SD (2016 model)	Sobic.010G118401	2.91019	Growing point
SD (2016 model)	Sobic.001G086800	2.90638	Growing point
SD (2016 model)	Sobic.006G074400	2.90268	Growing point
SD (2016 model)	Sobic.002G052500	2.90157	Growing point
SD (2016 model)	Sobic.003G180900	2.8949	Growing point
SD (2016 model)	Sobic.009G207500	2.88636	Growing point
SD (2016 model)	Sobic.007G184300	2.87996	Growing point
SD (2016 model)	Sobic.002G301500	2.87353	Growing point
SD (2016 model)	Sobic.004G020600	2.87238	Growing point
SD (2016 model)	Sobic.001G192600	2.87105	Growing point
SD (2016 model)	Sobic.001G494200	2.85879	Growing point
SD (2016 model)	Sobic.009G223600	2.85765	Growing point
SD (2016 model)	Sobic.007G212200	2.84818	Growing point
SD (2016 model)	Sobic.001G183500	2.84497	Growing point
SD (2016 model)	Sobic.010G014900	2.84161	Growing point
SD (2016 model)	Sobic.003G093900	2.83824	Growing point
SD (2016 model)	Sobic.006G018300	2.83291	Growing point
SD (2016 model)	Sobic.008G013600	2.82148	Growing point
SD (2016 model)	Sobic.008G168300	2.81947	Growing point
SD (2016 model)	Sobic.004G300600	2.81276	Growing point
SD (2016 model)	Sobic.008G068800	2.81055	Growing point
SD (2016 model)	Sobic.006G229300	2.81018	Growing point
SD (2016 model)	Sobic.007G167100	2.80658	Growing point
SD (2016 model)	Sobic.003G184300	2.79612	Growing point
SD (2016 model)	Sobic.002G010200	2.79459	Growing point
SD (2016 model)	Sobic.003G264600	2.79329	Growing point
SD (2016 model)	Sobic.010G251000	2.79249	Growing point
SD (2016 model)	Sobic.006G203700	2.79164	Growing point
SD (2016 model)	Sobic.008G009700	2.78778	Growing point
SD (2016 model)	Sobic.004G049700	2.78709	Growing point
SD (2016 model)	Sobic.009G242100	2.78675	Growing point
SD (2016 model)	Sobic.003G237201	2.78604	Growing point
SD (2016 model)	Sobic.001G008700	2.78454	Growing point
SD (2016 model)	Sobic.009G251100	2.78227	Growing point
SD (2016 model)	Sobic.007G083800	2.77734	Growing point
SD (2016 model)	Sobic.001G011400	2.7734	Growing point
SD (2016 model)	Sobic.003G161800	2.77283	Growing point
SD (2016 model)	Sobic.009G150000	2.77176	Growing point
SD (2016 model)	Sobic.001G192250	2.7699	Growing point
SD (2016 model)	Sobic.002G150200	2.76862	Growing point
SD (2016 model)	Sobic.002G343800	2.76842	Growing point
SD (2016 model)	Sobic.008G131900	2.76453	Growing point
SD (2016 model)	Sobic.008G026200	2.76404	Growing point
SD (2016 model)	Sobic.003G149600	2.76373	Growing point
SD (2016 model)	Sobic.001G249400	2.75944	Growing point
SD (2016 model)	Sobic.006G183301	2.7568	Growing point
SD (2016 model)	Sobic.004G287700	2.75563	Growing point
SD (2016 model)	Sobic.006G085300	2.75484	Growing point
SD (2016 model)	Sobic.007G023200	2.74997	Growing point
SD (2016 model)	Sobic.009G020700	2.74807	Growing point
SD (2016 model)	Sobic.002G320800	2.74205	Growing point
SD (2016 model)	Sobic.003G285800	2.73897	Growing point
SD (2016 model)	Sobic.003G149400	2.73868	Growing point
SD (2016 model)	Sobic.006G012300	2.736	Growing point
SD (2016 model)	Sobic.002G222400	2.73567	Growing point
SD (2016 model)	Sobic.003G373600	2.73498	Growing point
SD (2016 model)	Sobic.004G236200	2.73439	Growing point
SD (2016 model)	Sobic.003G373900	2.73155	Growing point
SD (2016 model)	Sobic.002G173000	2.72962	Growing point
SD (2016 model)	Sobic.005G205000	2.72879	Growing point
SD (2016 model)	Sobic.003G282600	2.72847	Growing point
SD (2016 model)	Sobic.009G222000	2.72536	Growing point
SD (2016 model)	Sobic.003G223500	2.72329	Growing point
SD (2016 model)	Sobic.001G067400	2.72207	Growing point
SD (2016 model)	Sobic.002G123000	2.72018	Growing point
[truncated: 1,622 more rows]

## Sheet: Table S7
Supplemental Table S7. Tall version of genes identified in the top sets of all mapping approaches. The mapping approach and trait for which they were identified is listed.
Gene	Trait	Year	Method	Tissue		Abereviations:
Sobic.001G000100	AN	2017	GWAS	NA		SD	Stomatal density
Sobic.001G000200	AN	2017	GWAS	NA		gs	Stomatal conductance
Sobic.001G000300	AN	2017	GWAS	NA		AN	Photosynthesis
Sobic.001G000400	AN	2017	Fisher	GP		ci/ca	Ratio of intracelluar to ambient CO2
Sobic.001G000400	AN	2017	GWAS	NA		iWUE	Intrinisc water use efficiency
Sobic.001G000501	AN	2017	GWAS	NA		SLA	Specific Leaf Area
Sobic.001G000700	AN	2017	GWAS	NA
Sobic.001G000800	AN	2017	GWAS	NA
Sobic.001G000900	AN	2017	GWAS	NA
Sobic.001G001000	AN	2017	GWAS	NA
Sobic.001G001066	AN	2017	GWAS	NA
Sobic.001G001132	AN	2017	GWAS	NA
Sobic.001G001200	AN	2017	GWAS	NA
Sobic.001G001300	AN	2017	GWAS	NA
Sobic.001G001400	AN	2017	GWAS	NA
Sobic.001G001700	AN	2017	GWAS	NA
Sobic.001G001800	AN	2017	GWAS	NA
Sobic.001G001900	AN	2017	GWAS	NA
Sobic.001G002000	AN	2017	GWAS	NA
Sobic.001G002050	AN	2017	GWAS	NA
Sobic.001G002100	AN	2017	GWAS	NA
Sobic.001G002200	AN	2017	GWAS	NA
Sobic.001G002300	AN	2017	GWAS	NA
Sobic.001G002600	AN	2017	Fisher	3L
Sobic.001G002600	AN	2017	TWAS	3L
Sobic.001G007100	AN	2017	Fisher	GP
Sobic.001G007100	AN	2017	TWAS	GP
Sobic.001G009000	AN	2017	Fisher	GP
Sobic.001G009000	AN	2017	TWAS	GP
Sobic.001G016900	AN	2017	Fisher	3L
Sobic.001G016900	AN	2017	TWAS	3L
Sobic.001G022800	AN	2017	TWAS	GP
Sobic.001G026800	AN	2017	Fisher	3L
Sobic.001G026800	AN	2017	TWAS	3L
Sobic.001G038700	AN	2017	Fisher	GP
Sobic.001G038700	AN	2017	TWAS	GP
Sobic.001G046000	AN	2017	TWAS	3L
Sobic.001G046600	AN	2017	Fisher	GP
Sobic.001G047100	AN	2017	Fisher	GP
Sobic.001G050600	AN	2017	Fisher	3L
Sobic.001G050600	AN	2017	TWAS	3L
Sobic.001G062500	AN	2017	Fisher	GP
Sobic.001G062600	AN	2017	GWAS	NA
Sobic.001G062700	AN	2017	Fisher	GP
Sobic.001G062700	AN	2017	GWAS	NA
Sobic.001G062700	AN	2017	TWAS	GP
Sobic.001G062750	AN	2017	GWAS	NA
Sobic.001G062800	AN	2017	GWAS	NA
Sobic.001G062900	AN	2017	Fisher	3L
Sobic.001G062900	AN	2017	GWAS	NA
Sobic.001G062900	AN	2017	TWAS	3L
Sobic.001G063800	AN	2017	TWAS	GP
Sobic.001G071600	AN	2017	Fisher	GP
Sobic.001G071600	AN	2017	TWAS	GP
Sobic.001G086200	AN	2017	TWAS	3L
Sobic.001G098900	AN	2017	Fisher	GP
Sobic.001G100501	AN	2017	GWAS	NA
Sobic.001G100600	AN	2017	GWAS	NA
Sobic.001G100650	AN	2017	GWAS	NA
Sobic.001G100700	AN	2017	GWAS	NA
Sobic.001G100800	AN	2017	GWAS	NA
Sobic.001G100900	AN	2017	GWAS	NA
Sobic.001G101000	AN	2017	GWAS	NA
Sobic.001G101100	AN	2017	GWAS	NA
Sobic.001G101200	AN	2017	GWAS	NA
Sobic.001G101300	AN	2017	GWAS	NA
Sobic.001G101400	AN	2017	GWAS	NA
Sobic.001G101700	AN	2017	Fisher	GP
Sobic.001G101700	AN	2017	GWAS	NA
Sobic.001G101900	AN	2017	GWAS	NA
Sobic.001G102000	AN	2017	GWAS	NA
Sobic.001G102100	AN	2017	GWAS	NA
Sobic.001G102150	AN	2017	GWAS	NA
Sobic.001G102200	AN	2017	GWAS	NA
Sobic.001G102300	AN	2017	GWAS	NA
Sobic.001G103900	AN	2017	Fisher	3L
Sobic.001G103900	AN	2017	TWAS	3L
Sobic.001G104800	AN	2017	TWAS	3L
Sobic.001G106700	AN	2017	TWAS	GP
Sobic.001G107300	AN	2017	Fisher	3L
Sobic.001G107300	AN	2017	TWAS	3L
Sobic.001G125000	AN	2017	TWAS	GP
Sobic.001G128300	AN	2017	TWAS	GP
Sobic.001G138800	AN	2017	TWAS	GP
Sobic.001G144300	AN	2017	Fisher	GP
Sobic.001G158900	AN	2017	Fisher	3L
Sobic.001G158900	AN	2017	TWAS	3L
Sobic.001G158900	AN	2017	TWAS	GP
Sobic.001G162200	AN	2017	GWAS	NA
Sobic.001G169800	AN	2017	Fisher	GP
Sobic.001G169800	AN	2017	TWAS	GP
Sobic.001G171100	AN	2017	Fisher	3L
Sobic.001G182600	AN	2017	TWAS	GP
Sobic.001G186200	AN	2017	Fisher	3L
Sobic.001G186200	AN	2017	TWAS	3L
Sobic.001G201900	AN	2017	TWAS	3L
Sobic.001G215300	AN	2017	Fisher	GP
Sobic.001G215300	AN	2017	TWAS	GP
Sobic.001G217400	AN	2017	Fisher	3L
Sobic.001G217400	AN	2017	TWAS	3L
Sobic.001G221800	AN	2017	TWAS	GP
Sobic.001G236400	AN	2017	Fisher	GP
Sobic.001G236400	AN	2017	TWAS	GP
Sobic.001G238800	AN	2017	TWAS	GP
Sobic.001G240100	AN	2017	GWAS	NA
Sobic.001G240300	AN	2017	Fisher	3L
Sobic.001G240300	AN	2017	Fisher	GP
Sobic.001G240300	AN	2017	GWAS	NA
Sobic.001G240400	AN	2017	Fisher	GP
Sobic.001G240400	AN	2017	GWAS	NA
Sobic.001G240500	AN	2017	GWAS	NA
Sobic.001G243500	AN	2017	TWAS	GP
Sobic.001G246650	AN	2017	GWAS	NA
Sobic.001G246700	AN	2017	GWAS	NA
Sobic.001G246800	AN	2017	GWAS	NA
Sobic.001G246900	AN	2017	GWAS	NA
Sobic.001G247000	AN	2017	GWAS	NA
Sobic.001G247101	AN	2017	GWAS	NA
Sobic.001G247600	AN	2017	GWAS	NA
Sobic.001G247700	AN	2017	GWAS	NA
Sobic.001G247800	AN	2017	GWAS	NA
Sobic.001G247900	AN	2017	GWAS	NA
Sobic.001G248000	AN	2017	GWAS	NA
Sobic.001G248100	AN	2017	GWAS	NA
Sobic.001G248200	AN	2017	GWAS	NA
Sobic.001G248300	AN	2017	GWAS	NA
Sobic.001G248400	AN	2017	GWAS	NA
Sobic.001G248500	AN	2017	GWAS	NA
Sobic.001G249400	AN	2017	TWAS	GP
Sobic.001G251600	AN	2017	Fisher	GP
Sobic.001G251600	AN	2017	TWAS	GP
Sobic.001G261600	AN	2017	Fisher	GP
Sobic.001G269100	AN	2017	GWAS	NA
Sobic.001G269200	AN	2017	GWAS	NA
Sobic.001G269300	AN	2017	GWAS	NA
Sobic.001G269400	AN	2017	GWAS	NA
Sobic.001G269501	AN	2017	GWAS	NA
Sobic.001G269600	AN	2017	GWAS	NA
Sobic.001G269650	AN	2017	GWAS	NA
Sobic.001G269700	AN	2017	GWAS	NA
Sobic.001G269800	AN	2017	GWAS	NA
Sobic.001G269900	AN	2017	GWAS	NA
Sobic.001G270800	AN	2017	GWAS	NA
Sobic.001G270900	AN	2017	GWAS	NA
Sobic.001G271000	AN	2017	GWAS	NA
Sobic.001G271100	AN	2017	GWAS	NA
Sobic.001G271200	AN	2017	GWAS	NA
Sobic.001G271300	AN	2017	GWAS	NA
Sobic.001G271500	AN	2017	GWAS	NA
Sobic.001G271600	AN	2017	GWAS	NA
Sobic.001G271700	AN	2017	GWAS	NA
Sobic.001G271801	AN	2017	GWAS	NA
Sobic.001G271900	AN	2017	GWAS	NA
Sobic.001G272000	AN	2017	GWAS	NA
Sobic.001G272100	AN	2017	GWAS	NA
Sobic.001G272200	AN	2017	GWAS	NA
Sobic.001G272300	AN	2017	GWAS	NA
Sobic.001G272400	AN	2017	GWAS	NA
Sobic.001G272466	AN	2017	GWAS	NA
Sobic.001G272532	AN	2017	GWAS	NA
Sobic.001G272600	AN	2017	GWAS	NA
Sobic.001G279100	AN	2017	Fisher	GP
Sobic.001G279100	AN	2017	TWAS	GP
Sobic.001G292000	AN	2017	GWAS	NA
Sobic.001G292100	AN	2017	Fisher	GP
Sobic.001G292100	AN	2017	GWAS	NA
Sobic.001G304000	AN	2017	Fisher	GP
Sobic.001G304000	AN	2017	TWAS	GP
Sobic.001G305000	AN	2017	Fisher	GP
Sobic.001G305000	AN	2017	TWAS	GP
Sobic.001G309900	AN	2017	Fisher	GP
Sobic.001G310133	AN	2017	GWAS	NA
Sobic.001G310166	AN	2017	GWAS	NA
Sobic.001G312900	AN	2017	Fisher	3L
Sobic.001G312900	AN	2017	TWAS	3L
Sobic.001G322100	AN	2017	TWAS	3L
Sobic.001G327700	AN	2017	Fisher	GP
Sobic.001G327700	AN	2017	TWAS	GP
Sobic.001G329901	AN	2017	GWAS	NA
Sobic.001G331600	AN	2017	Fisher	3L
Sobic.001G331600	AN	2017	TWAS	3L
Sobic.001G333100	AN	2017	Fisher	GP
Sobic.001G333100	AN	2017	TWAS	GP
Sobic.001G334501	AN	2017	GWAS	NA
Sobic.001G334600	AN	2017	GWAS	NA
Sobic.001G334700	AN	2017	Fisher	GP
Sobic.001G334700	AN	2017	GWAS	NA
Sobic.001G334700	AN	2017	TWAS	GP
Sobic.001G334800	AN	2017	GWAS	NA
Sobic.001G334900	AN	2017	GWAS	NA
Sobic.001G336200	AN	2017	TWAS	3L
Sobic.001G341500	AN	2017	TWAS	GP
Sobic.001G345000	AN	2017	GWAS	NA
Sobic.001G345100	AN	2017	GWAS	NA
Sobic.001G346000	AN	2017	TWAS	GP
Sobic.001G360900	AN	2017	TWAS	3L
Sobic.001G367700	AN	2017	Fisher	3L
Sobic.001G367700	AN	2017	GWAS	NA
Sobic.001G367800	AN	2017	Fisher	3L
Sobic.001G367800	AN	2017	Fisher	GP
Sobic.001G367800	AN	2017	GWAS	NA
Sobic.001G367900	AN	2017	GWAS	NA
Sobic.001G368000	AN	2017	GWAS	NA
Sobic.001G368100	AN	2017	Fisher	3L
Sobic.001G368100	AN	2017	Fisher	GP
Sobic.001G368100	AN	2017	GWAS	NA
Sobic.001G377600	AN	2017	Fisher	GP
Sobic.001G377600	AN	2017	TWAS	GP
Sobic.001G384800	AN	2017	GWAS	NA
Sobic.001G384900	AN	2017	GWAS	NA
Sobic.001G385000	AN	2017	GWAS	NA
Sobic.001G385066	AN	2017	GWAS	NA
Sobic.001G385132	AN	2017	GWAS	NA
Sobic.001G385200	AN	2017	GWAS	NA
Sobic.001G386000	AN	2017	TWAS	GP
Sobic.001G387700	AN	2017	Fisher	3L
Sobic.001G387700	AN	2017	TWAS	3L
Sobic.001G389800	AN	2017	Fisher	3L
Sobic.001G389800	AN	2017	TWAS	3L
Sobic.001G392600	AN	2017	Fisher	3L
Sobic.001G402500	AN	2017	TWAS	GP
Sobic.001G403800	AN	2017	TWAS	GP
Sobic.001G414000	AN	2017	TWAS	3L
Sobic.001G417800	AN	2017	TWAS	3L
Sobic.001G422366	AN	2017	Fisher	GP
Sobic.001G422366	AN	2017	TWAS	GP
Sobic.001G422500	AN	2017	Fisher	3L
Sobic.001G422500	AN	2017	TWAS	3L
Sobic.001G424900	AN	2017	Fisher	GP
Sobic.001G424900	AN	2017	TWAS	GP
Sobic.001G427400	AN	2017	TWAS	GP
Sobic.001G429000	AN	2017	TWAS	GP
Sobic.001G431000	AN	2017	Fisher	3L
Sobic.001G431000	AN	2017	TWAS	3L
Sobic.001G431100	AN	2017	Fisher	GP
Sobic.001G431100	AN	2017	TWAS	GP
Sobic.001G431700	AN	2017	Fisher	3L
Sobic.001G434100	AN	2017	TWAS	3L
Sobic.001G438200	AN	2017	TWAS	GP
Sobic.001G447300	AN	2017	Fisher	GP
Sobic.001G447300	AN	2017	TWAS	GP
Sobic.001G449800	AN	2017	Fisher	3L
Sobic.001G449800	AN	2017	Fisher	GP
Sobic.001G449800	AN	2017	GWAS	NA
Sobic.001G451100	AN	2017	GWAS	NA
Sobic.001G451150	AN	2017	GWAS	NA
Sobic.001G451200	AN	2017	GWAS	NA
Sobic.001G451300	AN	2017	GWAS	NA
Sobic.001G451400	AN	2017	GWAS	NA
Sobic.001G451450	AN	2017	GWAS	NA
Sobic.001G451500	AN	2017	GWAS	NA
Sobic.001G451600	AN	2017	GWAS	NA
Sobic.001G451700	AN	2017	GWAS	NA
Sobic.001G451800	AN	2017	GWAS	NA
Sobic.001G454000	AN	2017	TWAS	GP
Sobic.001G456800	AN	2017	Fisher	GP
Sobic.001G457200	AN	2017	Fisher	GP
Sobic.001G457300	AN	2017	Fisher	GP
Sobic.001G464000	AN	2017	GWAS	NA
Sobic.001G477200	AN	2017	Fisher	3L
Sobic.001G477200	AN	2017	TWAS	3L
Sobic.001G479000	AN	2017	TWAS	GP
Sobic.001G483800	AN	2017	Fisher	3L
Sobic.001G483800	AN	2017	TWAS	3L
Sobic.001G489000	AN	2017	TWAS	3L
Sobic.001G493500	AN	2017	Fisher	GP
Sobic.001G493500	AN	2017	TWAS	GP
Sobic.001G502700	AN	2017	Fisher	3L
Sobic.001G509300	AN	2017	Fisher	3L
Sobic.001G511100	AN	2017	GWAS	NA
Sobic.001G511200	AN	2017	GWAS	NA
Sobic.001G511300	AN	2017	GWAS	NA
Sobic.001G511400	AN	2017	GWAS	NA
Sobic.001G511500	AN	2017	GWAS	NA
Sobic.001G511600	AN	2017	GWAS	NA
Sobic.001G511800	AN	2017	GWAS	NA
Sobic.001G511900	AN	2017	GWAS	NA
Sobic.001G512600	AN	2017	Fisher	3L
Sobic.001G512633	AN	2017	GWAS	NA
Sobic.001G515000	AN	2017	GWAS	NA
Sobic.001G515100	AN	2017	GWAS	NA
Sobic.001G515200	AN	2017	GWAS	NA
Sobic.001G515300	AN	2017	GWAS	NA
Sobic.001G515350	AN	2017	GWAS	NA
Sobic.001G517800	AN	2017	Fisher	3L
Sobic.001G517800	AN	2017	Fisher	GP
Sobic.001G517800	AN	2017	GWAS	NA
Sobic.001G517900	AN	2017	Fisher	3L
Sobic.001G517900	AN	2017	Fisher	GP
Sobic.001G517900	AN	2017	GWAS	NA
Sobic.001G518000	AN	2017	Fisher	3L
Sobic.001G518000	AN	2017	Fisher	GP
Sobic.001G518000	AN	2017	GWAS	NA
Sobic.001G523400	AN	2017	GWAS	NA
Sobic.001G529200	AN	2017	Fisher	GP
Sobic.001G529200	AN	2017	TWAS	GP
Sobic.001G544500	AN	2017	TWAS	3L
Sobic.002G000600	AN	2017	TWAS	GP
Sobic.002G010100	AN	2017	GWAS	NA
Sobic.002G010150	AN	2017	GWAS	NA
Sobic.002G018600	AN	2017	Fisher	GP
Sobic.002G027700	AN	2017	TWAS	3L
Sobic.002G035600	AN	2017	Fisher	GP
Sobic.002G035600	AN	2017	TWAS	GP
Sobic.002G037200	AN	2017	TWAS	GP
Sobic.002G039301	AN	2017	GWAS	NA
Sobic.002G055700	AN	2017	Fisher	GP
Sobic.002G055700	AN	2017	TWAS	GP
Sobic.002G065000	AN	2017	Fisher	3L
Sobic.002G067700	AN	2017	GWAS	NA
Sobic.002G067800	AN	2017	GWAS	NA
Sobic.002G071400	AN	2017	TWAS	3L
Sobic.002G082300	AN	2017	Fisher	3L
Sobic.002G082500	AN	2017	GWAS	NA
Sobic.002G082600	AN	2017	GWAS	NA
Sobic.002G091600	AN	2017	Fisher	3L
Sobic.002G091600	AN	2017	TWAS	3L
Sobic.002G098800	AN	2017	TWAS	3L
Sobic.002G098900	AN	2017	TWAS	3L
Sobic.002G101100	AN	2017	TWAS	GP
Sobic.002G109400	AN	2017	Fisher	3L
Sobic.002G109400	AN	2017	TWAS	3L
Sobic.002G110700	AN	2017	Fisher	3L
Sobic.002G110700	AN	2017	TWAS	3L
Sobic.002G127800	AN	2017	TWAS	3L
Sobic.002G137400	AN	2017	TWAS	3L
Sobic.002G140300	AN	2017	TWAS	3L
Sobic.002G150200	AN	2017	Fisher	3L
Sobic.002G150200	AN	2017	TWAS	3L
Sobic.002G151300	AN	2017	TWAS	GP
Sobic.002G153700	AN	2017	Fisher	3L
Sobic.002G153700	AN	2017	TWAS	3L
Sobic.002G154000	AN	2017	TWAS	3L
Sobic.002G155200	AN	2017	Fisher	GP
Sobic.002G155200	AN	2017	TWAS	3L
Sobic.002G155200	AN	2017	TWAS	GP
Sobic.002G164700	AN	2017	TWAS	GP
Sobic.002G164800	AN	2017	Fisher	GP
Sobic.002G164800	AN	2017	TWAS	GP
Sobic.002G172700	AN	2017	TWAS	GP
Sobic.002G176800	AN	2017	TWAS	GP
Sobic.002G180900	AN	2017	Fisher	3L
Sobic.002G180900	AN	2017	TWAS	3L
Sobic.002G196000	AN	2017	GWAS	NA
Sobic.002G196100	AN	2017	Fisher	GP
Sobic.002G196100	AN	2017	GWAS	NA
Sobic.002G196200	AN	2017	GWAS	NA
Sobic.002G196350	AN	2017	GWAS	NA
Sobic.002G196500	AN	2017	GWAS	NA
Sobic.002G196600	AN	2017	GWAS	NA
Sobic.002G196700	AN	2017	GWAS	NA
Sobic.002G196800	AN	2017	GWAS	NA
Sobic.002G196900	AN	2017	GWAS	NA
Sobic.002G198500	AN	2017	GWAS	NA
Sobic.002G198600	AN	2017	Fisher	GP
Sobic.002G198600	AN	2017	GWAS	NA
Sobic.002G198600	AN	2017	TWAS	GP
Sobic.002G198801	AN	2017	GWAS	NA
Sobic.002G198900	AN	2017	GWAS	NA
Sobic.002G199000	AN	2017	Fisher	GP
Sobic.002G199000	AN	2017	GWAS	NA
Sobic.002G199100	AN	2017	GWAS	NA
Sobic.002G199200	AN	2017	GWAS	NA
Sobic.002G199400	AN	2017	GWAS	NA
Sobic.002G199500	AN	2017	GWAS	NA
Sobic.002G199650	AN	2017	GWAS	NA
Sobic.002G199800	AN	2017	GWAS	NA
Sobic.002G199850	AN	2017	GWAS	NA
Sobic.002G199900	AN	2017	GWAS	NA
Sobic.002G200000	AN	2017	GWAS	NA
Sobic.002G200100	AN	2017	GWAS	NA
Sobic.002G200200	AN	2017	GWAS	NA
Sobic.002G200300	AN	2017	GWAS	NA
Sobic.002G200400	AN	2017	GWAS	NA
Sobic.002G200500	AN	2017	Fisher	3L
Sobic.002G200500	AN	2017	Fisher	GP
Sobic.002G200500	AN	2017	GWAS	NA
Sobic.002G200600	AN	2017	GWAS	NA
Sobic.002G200700	AN	2017	GWAS	NA
Sobic.002G200900	AN	2017	GWAS	NA
Sobic.002G201000	AN	2017	Fisher	GP
Sobic.002G201000	AN	2017	GWAS	NA
Sobic.002G201100	AN	2017	GWAS	NA
Sobic.002G203100	AN	2017	Fisher	GP
Sobic.002G203100	AN	2017	TWAS	GP
Sobic.002G204700	AN	2017	TWAS	3L
Sobic.002G215600	AN	2017	Fisher	3L
Sobic.002G215600	AN	2017	TWAS	3L
Sobic.002G218000	AN	2017	TWAS	GP
Sobic.002G224300	AN	2017	GWAS	NA
Sobic.002G224400	AN	2017	Fisher	GP
Sobic.002G224450	AN	2017	GWAS	NA
Sobic.002G225000	AN	2017	TWAS	GP
Sobic.002G225200	AN	2017	GWAS	NA
Sobic.002G231700	AN	2017	TWAS	3L
Sobic.002G239300	AN	2017	Fisher	GP
Sobic.002G239300	AN	2017	TWAS	GP
Sobic.002G248600	AN	2017	Fisher	3L
Sobic.002G248600	AN	2017	TWAS	3L
Sobic.002G256601	AN	2017	Fisher	GP
Sobic.002G257001	AN	2017	Fisher	3L
Sobic.002G264000	AN	2017	Fisher	GP
Sobic.002G268000	AN	2017	TWAS	3L
Sobic.002G301000	AN	2017	TWAS	GP
Sobic.002G320200	AN	2017	Fisher	GP
Sobic.002G320800	AN	2017	Fisher	GP
Sobic.002G331300	AN	2017	Fisher	3L
Sobic.002G331300	AN	2017	Fisher	GP
Sobic.002G331800	AN	2017	Fisher	GP
Sobic.002G337600	AN	2017	Fisher	GP
Sobic.002G337600	AN	2017	TWAS	GP
Sobic.002G341200	AN	2017	TWAS	3L
Sobic.002G343500	AN	2017	Fisher	GP
Sobic.002G343500	AN	2017	TWAS	GP
Sobic.002G353800	AN	2017	TWAS	GP
Sobic.002G368700	AN	2017	Fisher	GP
Sobic.002G368700	AN	2017	TWAS	GP
Sobic.002G374900	AN	2017	Fisher	3L
Sobic.002G374900	AN	2017	Fisher	GP
Sobic.002G374900	AN	2017	TWAS	3L
Sobic.002G378300	AN	2017	Fisher	3L
Sobic.002G386600	AN	2017	GWAS	NA
Sobic.002G386700	AN	2017	GWAS	NA
Sobic.002G386800	AN	2017	GWAS	NA
Sobic.002G394466	AN	2017	GWAS	NA
Sobic.002G394500	AN	2017	GWAS	NA
Sobic.002G394550	AN	2017	GWAS	NA
Sobic.002G394600	AN	2017	GWAS	NA
Sobic.002G394700	AN	2017	Fisher	GP
Sobic.002G394700	AN	2017	GWAS	NA
Sobic.002G394800	AN	2017	GWAS	NA
Sobic.002G394900	AN	2017	GWAS	NA
Sobic.002G395000	AN	2017	GWAS	NA
Sobic.002G395100	AN	2017	GWAS	NA
Sobic.002G395400	AN	2017	GWAS	NA
Sobic.002G395500	AN	2017	GWAS	NA
Sobic.002G395600	AN	2017	Fisher	3L
Sobic.002G395600	AN	2017	Fisher	GP
Sobic.002G395600	AN	2017	GWAS	NA
Sobic.002G395700	AN	2017	GWAS	NA
Sobic.002G395801	AN	2017	GWAS	NA
Sobic.002G395900	AN	2017	GWAS	NA
Sobic.002G396000	AN	2017	GWAS	NA
Sobic.002G396050	AN	2017	GWAS	NA
Sobic.002G396100	AN	2017	Fisher	3L
Sobic.002G396100	AN	2017	Fisher	GP
Sobic.002G396100	AN	2017	GWAS	NA
Sobic.002G396200	AN	2017	Fisher	3L
Sobic.002G396200	AN	2017	Fisher	GP
Sobic.002G396200	AN	2017	GWAS	NA
Sobic.002G396300	AN	2017	Fisher	3L
Sobic.002G396300	AN	2017	Fisher	GP
Sobic.002G396300	AN	2017	GWAS	NA
Sobic.002G396400	AN	2017	GWAS	NA
Sobic.002G396500	AN	2017	GWAS	NA
Sobic.002G396600	AN	2017	GWAS	NA
Sobic.002G396700	AN	2017	Fisher	3L
Sobic.002G396700	AN	2017	Fisher	GP
Sobic.002G396700	AN	2017	GWAS	NA
Sobic.002G396800	AN	2017	GWAS	NA
Sobic.002G397400	AN	2017	GWAS	NA
Sobic.002G397500	AN	2017	GWAS	NA
Sobic.002G397600	AN	2017	GWAS	NA
Sobic.002G397650	AN	2017	GWAS	NA
Sobic.002G397700	AN	2017	GWAS	NA
Sobic.002G397900	AN	2017	GWAS	NA
Sobic.002G398000	AN	2017	GWAS	NA
Sobic.002G398100	AN	2017	GWAS	NA
Sobic.002G398200	AN	2017	GWAS	NA
Sobic.002G398300	AN	2017	GWAS	NA
Sobic.002G398400	AN	2017	GWAS	NA
Sobic.002G398500	AN	2017	GWAS	NA
Sobic.002G398600	AN	2017	GWAS	NA
Sobic.002G398700	AN	2017	GWAS	NA
Sobic.002G399000	AN	2017	GWAS	NA
Sobic.002G399100	AN	2017	GWAS	NA
Sobic.002G399200	AN	2017	GWAS	NA
Sobic.002G399300	AN	2017	GWAS	NA
Sobic.002G399400	AN	2017	GWAS	NA
Sobic.002G399500	AN	2017	Fisher	3L
Sobic.002G399500	AN	2017	GWAS	NA
Sobic.002G399800	AN	2017	Fisher	GP
Sobic.002G400800	AN	2017	TWAS	GP
Sobic.002G402366	AN	2017	GWAS	NA
Sobic.002G402500	AN	2017	Fisher	3L
Sobic.002G402500	AN	2017	Fisher	GP
Sobic.002G402500	AN	2017	GWAS	NA
Sobic.002G402600	AN	2017	Fisher	3L
Sobic.002G403000	AN	2017	GWAS	NA
Sobic.002G403100	AN	2017	Fisher	3L
Sobic.002G403100	AN	2017	GWAS	NA
Sobic.002G405000	AN	2017	TWAS	GP
Sobic.002G405200	AN	2017	TWAS	3L
Sobic.002G405900	AN	2017	TWAS	GP
Sobic.002G414900	AN	2017	TWAS	GP
Sobic.002G419000	AN	2017	GWAS	NA
Sobic.002G419100	AN	2017	Fisher	GP
Sobic.002G419100	AN	2017	GWAS	NA
Sobic.002G419200	AN	2017	Fisher	3L
Sobic.002G419200	AN	2017	GWAS	NA
Sobic.002G420000	AN	2017	Fisher	GP
Sobic.002G420000	AN	2017	TWAS	GP
Sobic.002G420600	AN	2017	GWAS	NA
Sobic.002G420700	AN	2017	GWAS	NA
Sobic.002G422000	AN	2017	Fisher	GP
Sobic.002G424800	AN	2017	TWAS	GP
Sobic.002G431700	AN	2017	TWAS	GP
Sobic.003G004500	AN	2017	Fisher	GP
Sobic.003G004500	AN	2017	GWAS	NA
Sobic.003G004600	AN	2017	GWAS	NA
Sobic.003G004700	AN	2017	GWAS	NA
Sobic.003G004800	AN	2017	GWAS	NA
Sobic.003G004900	AN	2017	GWAS	NA
Sobic.003G005000	AN	2017	GWAS	NA
Sobic.003G006200	AN	2017	Fisher	GP
Sobic.003G009900	AN	2017	Fisher	3L
Sobic.003G009900	AN	2017	Fisher	GP
Sobic.003G009900	AN	2017	TWAS	3L
Sobic.003G009900	AN	2017	TWAS	GP
Sobic.003G011000	AN	2017	Fisher	GP
Sobic.003G011000	AN	2017	TWAS	GP
Sobic.003G012300	AN	2017	TWAS	GP
Sobic.003G025200	AN	2017	GWAS	NA
Sobic.003G026600	AN	2017	Fisher	3L
Sobic.003G026600	AN	2017	TWAS	3L
Sobic.003G027350	AN	2017	GWAS	NA
Sobic.003G027400	AN	2017	GWAS	NA
Sobic.003G027500	AN	2017	Fisher	GP
Sobic.003G027500	AN	2017	GWAS	NA
Sobic.003G028300	AN	2017	GWAS	NA
Sobic.003G028400	AN	2017	Fisher	3L
Sobic.003G028400	AN	2017	Fisher	GP
Sobic.003G028400	AN	2017	GWAS	NA
Sobic.003G028500	AN	2017	GWAS	NA
Sobic.003G028600	AN	2017	GWAS	NA
Sobic.003G028700	AN	2017	GWAS	NA
Sobic.003G029100	AN	2017	Fisher	GP
Sobic.003G040800	AN	2017	Fisher	GP
Sobic.003G043550	AN	2017	GWAS	NA
Sobic.003G043600	AN	2017	Fisher	3L
Sobic.003G043600	AN	2017	GWAS	NA
Sobic.003G043650	AN	2017	GWAS	NA
Sobic.003G043700	AN	2017	GWAS	NA
Sobic.003G049400	AN	2017	Fisher	3L
Sobic.003G049400	AN	2017	TWAS	3L
Sobic.003G050000	AN	2017	TWAS	3L
Sobic.003G051100	AN	2017	Fisher	3L
Sobic.003G058200	AN	2017	TWAS	3L
Sobic.003G062200	AN	2017	TWAS	GP
Sobic.003G067600	AN	2017	Fisher	GP
Sobic.003G067600	AN	2017	TWAS	GP
Sobic.003G081700	AN	2017	TWAS	GP
Sobic.003G083600	AN	2017	Fisher	GP
Sobic.003G083600	AN	2017	TWAS	GP
Sobic.003G096000	AN	2017	TWAS	3L
Sobic.003G097100	AN	2017	TWAS	3L
Sobic.003G098900	AN	2017	TWAS	GP
Sobic.003G103000	AN	2017	TWAS	GP
Sobic.003G106800	AN	2017	TWAS	GP
Sobic.003G107000	AN	2017	TWAS	GP
Sobic.003G110700	AN	2017	TWAS	3L
Sobic.003G112700	AN	2017	Fisher	GP
Sobic.003G115400	AN	2017	Fisher	3L
Sobic.003G115400	AN	2017	TWAS	3L
Sobic.003G151800	AN	2017	Fisher	GP
Sobic.003G151800	AN	2017	TWAS	GP
Sobic.003G176500	AN	2017	TWAS	GP
Sobic.003G181600	AN	2017	TWAS	GP
Sobic.003G186500	AN	2017	GWAS	NA
Sobic.003G186600	AN	2017	GWAS	NA
Sobic.003G186700	AN	2017	GWAS	NA
Sobic.003G187500	AN	2017	TWAS	3L
Sobic.003G195600	AN	2017	TWAS	3L
Sobic.003G197800	AN	2017	Fisher	3L
Sobic.003G197800	AN	2017	TWAS	3L
Sobic.003G202700	AN	2017	GWAS	NA
Sobic.003G202800	AN	2017	GWAS	NA
Sobic.003G202900	AN	2017	GWAS	NA
Sobic.003G208800	AN	2017	TWAS	3L
Sobic.003G226100	AN	2017	TWAS	GP
Sobic.003G241300	AN	2017	Fisher	3L
Sobic.003G241300	AN	2017	TWAS	3L
Sobic.003G241700	AN	2017	Fisher	GP
Sobic.003G241700	AN	2017	TWAS	GP
Sobic.003G254000	AN	2017	TWAS	3L
Sobic.003G261700	AN	2017	Fisher	GP
Sobic.003G261700	AN	2017	TWAS	GP
Sobic.003G282200	AN	2017	GWAS	NA
Sobic.003G282300	AN	2017	GWAS	NA
Sobic.003G282400	AN	2017	GWAS	NA
Sobic.003G282600	AN	2017	GWAS	NA
Sobic.003G282700	AN	2017	GWAS	NA
Sobic.003G282800	AN	2017	GWAS	NA
Sobic.003G283000	AN	2017	GWAS	NA
Sobic.003G283100	AN	2017	GWAS	NA
Sobic.003G283200	AN	2017	GWAS	NA
Sobic.003G283250	AN	2017	GWAS	NA
Sobic.003G283300	AN	2017	GWAS	NA
Sobic.003G283400	AN	2017	Fisher	GP
Sobic.003G283400	AN	2017	GWAS	NA
Sobic.003G283750	AN	2017	GWAS	NA
Sobic.003G283800	AN	2017	GWAS	NA
Sobic.003G283900	AN	2017	GWAS	NA
Sobic.003G284000	AN	2017	GWAS	NA
Sobic.003G284100	AN	2017	GWAS	NA
Sobic.003G284200	AN	2017	GWAS	NA
Sobic.003G284300	AN	2017	GWAS	NA
Sobic.003G284400	AN	2017	GWAS	NA
Sobic.003G284500	AN	2017	GWAS	NA
Sobic.003G288300	AN	2017	GWAS	NA
Sobic.003G288401	AN	2017	GWAS	NA
Sobic.003G288500	AN	2017	GWAS	NA
Sobic.003G288600	AN	2017	Fisher	3L
Sobic.003G288600	AN	2017	Fisher	GP
Sobic.003G288600	AN	2017	GWAS	NA
Sobic.003G289601	AN	2017	Fisher	GP
Sobic.003G307200	AN	2017	Fisher	3L
Sobic.003G307200	AN	2017	TWAS	3L
Sobic.003G316700	AN	2017	Fisher	3L
Sobic.003G316700	AN	2017	TWAS	3L
Sobic.003G329500	AN	2017	TWAS	GP
Sobic.003G332200	AN	2017	TWAS	GP
Sobic.003G340600	AN	2017	Fisher	3L
Sobic.003G340600	AN	2017	TWAS	3L
Sobic.003G354600	AN	2017	TWAS	GP
Sobic.003G356400	AN	2017	TWAS	3L
Sobic.003G356500	AN	2017	TWAS	GP
Sobic.003G358900	AN	2017	Fisher	GP
Sobic.003G358900	AN	2017	TWAS	GP
Sobic.003G370300	AN	2017	TWAS	3L
Sobic.003G370900	AN	2017	Fisher	3L
Sobic.003G370900	AN	2017	TWAS	3L
Sobic.003G372100	AN	2017	TWAS	GP
Sobic.003G377700	AN	2017	TWAS	GP
Sobic.003G391300	AN	2017	Fisher	3L
Sobic.003G391300	AN	2017	TWAS	3L
Sobic.003G391300	AN	2017	TWAS	GP
Sobic.003G395300	AN	2017	Fisher	3L
Sobic.003G395300	AN	2017	TWAS	3L
Sobic.003G395900	AN	2017	Fisher	GP
Sobic.003G395900	AN	2017	TWAS	GP
Sobic.003G401100	AN	2017	Fisher	3L
Sobic.003G408600	AN	2017	Fisher	GP
Sobic.003G408600	AN	2017	TWAS	GP
Sobic.003G411000	AN	2017	GWAS	NA
Sobic.003G411100	AN	2017	GWAS	NA
Sobic.003G411150	AN	2017	GWAS	NA
Sobic.003G411200	AN	2017	GWAS	NA
Sobic.003G411300	AN	2017	Fisher	GP
Sobic.003G411300	AN	2017	GWAS	NA
Sobic.003G411400	AN	2017	Fisher	GP
Sobic.003G411400	AN	2017	GWAS	NA
Sobic.003G411500	AN	2017	GWAS	NA
Sobic.003G411600	AN	2017	GWAS	NA
Sobic.003G411700	AN	2017	Fisher	GP
Sobic.003G411700	AN	2017	GWAS	NA
Sobic.003G411800	AN	2017	GWAS	NA
Sobic.003G413800	AN	2017	GWAS	NA
Sobic.003G413900	AN	2017	Fisher	GP
Sobic.003G413900	AN	2017	GWAS	NA
Sobic.003G413900	AN	2017	TWAS	GP
Sobic.003G415900	AN	2017	Fisher	GP
Sobic.003G416800	AN	2017	TWAS	GP
Sobic.003G426900	AN	2017	Fisher	3L
Sobic.003G426900	AN	2017	TWAS	3L
Sobic.003G435500	AN	2017	TWAS	3L
Sobic.004G009700	AN	2017	TWAS	3L
Sobic.004G010900	AN	2017	Fisher	GP
Sobic.004G010900	AN	2017	TWAS	GP
Sobic.004G018300	AN	2017	Fisher	3L
Sobic.004G019600	AN	2017	TWAS	3L
Sobic.004G023200	AN	2017	TWAS	3L
Sobic.004G031800	AN	2017	TWAS	GP
Sobic.004G041500	AN	2017	Fisher	GP
Sobic.004G042300	AN	2017	Fisher	GP
Sobic.004G042600	AN	2017	TWAS	GP
Sobic.004G044000	AN	2017	Fisher	3L
Sobic.004G044000	AN	2017	TWAS	3L
Sobic.004G051700	AN	2017	TWAS	GP
Sobic.004G053200	AN	2017	GWAS	NA
Sobic.004G058900	AN	2017	Fisher	GP
Sobic.004G058900	AN	2017	TWAS	GP
Sobic.004G071000	AN	2017	TWAS	3L
Sobic.004G075900	AN	2017	Fisher	GP
Sobic.004G075900	AN	2017	TWAS	GP
Sobic.004G076100	AN	2017	Fisher	GP
Sobic.004G077300	AN	2017	Fisher	GP
Sobic.004G080100	AN	2017	Fisher	GP
Sobic.004G080100	AN	2017	TWAS	GP
Sobic.004G082300	AN	2017	Fisher	3L
Sobic.004G082300	AN	2017	TWAS	3L
Sobic.004G086300	AN	2017	TWAS	3L
Sobic.004G088700	AN	2017	Fisher	GP
Sobic.004G088700	AN	2017	TWAS	GP
Sobic.004G102700	AN	2017	GWAS	NA
Sobic.004G105300	AN	2017	GWAS	NA
Sobic.004G105500	AN	2017	GWAS	NA
Sobic.004G111400	AN	2017	TWAS	3L
Sobic.004G117400	AN	2017	Fisher	3L
Sobic.004G117400	AN	2017	GWAS	NA
Sobic.004G117466	AN	2017	GWAS	NA
Sobic.004G117532	AN	2017	GWAS	NA
Sobic.004G117900	AN	2017	GWAS	NA
Sobic.004G117950	AN	2017	GWAS	NA
Sobic.004G124500	AN	2017	Fisher	3L
Sobic.004G124500	AN	2017	TWAS	3L
Sobic.004G146300	AN	2017	Fisher	3L
Sobic.004G146300	AN	2017	TWAS	3L
Sobic.004G153400	AN	2017	TWAS	GP
Sobic.004G155400	AN	2017	GWAS	NA
Sobic.004G155600	AN	2017	GWAS	NA
Sobic.004G155700	AN	2017	GWAS	NA
Sobic.004G155800	AN	2017	GWAS	NA
Sobic.004G155900	AN	2017	GWAS	NA
Sobic.004G156000	AN	2017	GWAS	NA
Sobic.004G156100	AN	2017	GWAS	NA
Sobic.004G156200	AN	2017	GWAS	NA
Sobic.004G158500	AN	2017	TWAS	3L
Sobic.004G160200	AN	2017	Fisher	3L
Sobic.004G160200	AN	2017	TWAS	3L
Sobic.004G162500	AN	2017	TWAS	GP
Sobic.004G164500	AN	2017	TWAS	3L
Sobic.004G174100	AN	2017	TWAS	GP
Sobic.004G186000	AN	2017	Fisher	GP
Sobic.004G186000	AN	2017	TWAS	GP
Sobic.004G198900	AN	2017	TWAS	GP
Sobic.004G214300	AN	2017	Fisher	GP
Sobic.004G214300	AN	2017	GWAS	NA
Sobic.004G214400	AN	2017	GWAS	NA
Sobic.004G228400	AN	2017	Fisher	GP
Sobic.004G231200	AN	2017	Fisher	3L
Sobic.004G231200	AN	2017	TWAS	3L
Sobic.004G236500	AN	2017	TWAS	GP
Sobic.004G238700	AN	2017	Fisher	GP
Sobic.004G239000	AN	2017	GWAS	NA
Sobic.004G241800	AN	2017	TWAS	3L
Sobic.004G243800	AN	2017	TWAS	3L
Sobic.004G245400	AN	2017	GWAS	NA
Sobic.004G245450	AN	2017	GWAS	NA
Sobic.004G249300	AN	2017	Fisher	3L
Sobic.004G249300	AN	2017	TWAS	3L
Sobic.004G265600	AN	2017	Fisher	3L
Sobic.004G265600	AN	2017	TWAS	3L
Sobic.004G267500	AN	2017	TWAS	GP
Sobic.004G278100	AN	2017	Fisher	GP
Sobic.004G278100	AN	2017	TWAS	GP
Sobic.004G283800	AN	2017	GWAS	NA
Sobic.004G283900	AN	2017	GWAS	NA
Sobic.004G284001	AN	2017	GWAS	NA
Sobic.004G284100	AN	2017	GWAS	NA
Sobic.004G284200	AN	2017	GWAS	NA
Sobic.004G286700	AN	2017	Fisher	GP
Sobic.004G286700	AN	2017	TWAS	GP
Sobic.004G288500	AN	2017	TWAS	GP
Sobic.004G295000	AN	2017	Fisher	3L
Sobic.004G295000	AN	2017	TWAS	3L
Sobic.004G295400	AN	2017	TWAS	GP
Sobic.004G296500	AN	2017	Fisher	GP
Sobic.004G296500	AN	2017	TWAS	GP
Sobic.004G297000	AN	2017	Fisher	3L
Sobic.004G297000	AN	2017	TWAS	3L
Sobic.004G298900	AN	2017	TWAS	GP
Sobic.004G299000	AN	2017	TWAS	3L
Sobic.004G302600	AN	2017	TWAS	3L
Sobic.004G322800	AN	2017	GWAS	NA
Sobic.004G322901	AN	2017	GWAS	NA
Sobic.004G323000	AN	2017	GWAS	NA
Sobic.004G325600	AN	2017	GWAS	NA
Sobic.004G325700	AN	2017	GWAS	NA
Sobic.004G342100	AN	2017	Fisher	GP
Sobic.004G342100	AN	2017	TWAS	GP
Sobic.004G342400	AN	2017	Fisher	GP
Sobic.004G342400	AN	2017	TWAS	GP
Sobic.004G348900	AN	2017	Fisher	3L
Sobic.004G351300	AN	2017	TWAS	GP
Sobic.004G351800	AN	2017	TWAS	3L
Sobic.004G357700	AN	2017	Fisher	3L
Sobic.004G357700	AN	2017	TWAS	3L
Sobic.004G359800	AN	2017	Fisher	3L
Sobic.004G359800	AN	2017	TWAS	3L
Sobic.005G002400	AN	2017	TWAS	GP
Sobic.005G003800	AN	2017	TWAS	3L
Sobic.005G004000	AN	2017	TWAS	GP
Sobic.005G009100	AN	2017	Fisher	GP
Sobic.005G009100	AN	2017	TWAS	GP
Sobic.005G017300	AN	2017	TWAS	3L
Sobic.005G028100	AN	2017	GWAS	NA
Sobic.005G028100	AN	2017	TWAS	3L
Sobic.005G028200	AN	2017	GWAS	NA
Sobic.005G028300	AN	2017	GWAS	NA
Sobic.005G028400	AN	2017	Fisher	3L
Sobic.005G028400	AN	2017	Fisher	GP
Sobic.005G028400	AN	2017	GWAS	NA
Sobic.005G028500	AN	2017	GWAS	NA
Sobic.005G028600	AN	2017	GWAS	NA
Sobic.005G028700	AN	2017	GWAS	NA
Sobic.005G030100	AN	2017	TWAS	3L
Sobic.005G030300	AN	2017	GWAS	NA
Sobic.005G030400	AN	2017	GWAS	NA
Sobic.005G031600	AN	2017	GWAS	NA
Sobic.005G036800	AN	2017	TWAS	3L
Sobic.005G041200	AN	2017	Fisher	GP
Sobic.005G043400	AN	2017	TWAS	3L
Sobic.005G047800	AN	2017	Fisher	3L
Sobic.005G048400	AN	2017	TWAS	3L
Sobic.005G063200	AN	2017	GWAS	NA
Sobic.005G063300	AN	2017	GWAS	NA
Sobic.005G063400	AN	2017	Fisher	GP
Sobic.005G063400	AN	2017	GWAS	NA
Sobic.005G063500	AN	2017	Fisher	GP
Sobic.005G064100	AN	2017	GWAS	NA
Sobic.005G084600	AN	2017	GWAS	NA
Sobic.005G084800	AN	2017	Fisher	3L
Sobic.005G084800	AN	2017	Fisher	GP
Sobic.005G084800	AN	2017	GWAS	NA
Sobic.005G084850	AN	2017	GWAS	NA
Sobic.005G084900	AN	2017	Fisher	3L
Sobic.005G084900	AN	2017	GWAS	NA
Sobic.005G085000	AN	2017	Fisher	GP
Sobic.005G085000	AN	2017	GWAS	NA
Sobic.005G085800	AN	2017	GWAS	NA
Sobic.005G085901	AN	2017	GWAS	NA
Sobic.005G086000	AN	2017	GWAS	NA
Sobic.005G086100	AN	2017	GWAS	NA
Sobic.005G110514	AN	2017	GWAS	NA
Sobic.005G110517	AN	2017	GWAS	NA
Sobic.005G110520	AN	2017	GWAS	NA
Sobic.005G110523	AN	2017	GWAS	NA
Sobic.005G110526	AN	2017	GWAS	NA
Sobic.005G110529	AN	2017	GWAS	NA
Sobic.005G110532	AN	2017	GWAS	NA
Sobic.005G110535	AN	2017	GWAS	NA
Sobic.005G111700	AN	2017	TWAS	GP
Sobic.005G129201	AN	2017	TWAS	GP
Sobic.005G141801	AN	2017	TWAS	3L
Sobic.005G153900	AN	2017	GWAS	NA
Sobic.005G156800	AN	2017	GWAS	NA
Sobic.005G160900	AN	2017	GWAS	NA
Sobic.005G161000	AN	2017	GWAS	NA
Sobic.005G161100	AN	2017	GWAS	NA
Sobic.005G161200	AN	2017	GWAS	NA
Sobic.005G163400	AN	2017	TWAS	GP
Sobic.005G171800	AN	2017	TWAS	3L
Sobic.005G194000	AN	2017	TWAS	3L
Sobic.005G196800	AN	2017	GWAS	NA
Sobic.005G196900	AN	2017	GWAS	NA
Sobic.005G196950	AN	2017	Fisher	3L
Sobic.005G196950	AN	2017	Fisher	GP
Sobic.005G196950	AN	2017	GWAS	NA
Sobic.005G197000	AN	2017	GWAS	NA
Sobic.005G197100	AN	2017	GWAS	NA
Sobic.005G197200	AN	2017	GWAS	NA
Sobic.005G197300	AN	2017	GWAS	NA
Sobic.005G197350	AN	2017	GWAS	NA
Sobic.005G198200	AN	2017	GWAS	NA
Sobic.005G198300	AN	2017	GWAS	NA
Sobic.005G198400	AN	2017	GWAS	NA
Sobic.005G198500	AN	2017	GWAS	NA
Sobic.005G198600	AN	2017	GWAS	NA
Sobic.005G198700	AN	2017	GWAS	NA
Sobic.005G198800	AN	2017	GWAS	NA
Sobic.005G204700	AN	2017	Fisher	GP
Sobic.005G204700	AN	2017	GWAS	NA
Sobic.005G220900	AN	2017	Fisher	GP
Sobic.005G220900	AN	2017	TWAS	GP
Sobic.005G221550	AN	2017	Fisher	3L
Sobic.005G224500	AN	2017	TWAS	GP
Sobic.005G228600	AN	2017	TWAS	GP
Sobic.005G229166	AN	2017	TWAS	GP
Sobic.006G013100	AN	2017	TWAS	GP
Sobic.006G028700	AN	2017	TWAS	GP
Sobic.006G030800	AN	2017	GWAS	NA
Sobic.006G031000	AN	2017	GWAS	NA
Sobic.006G038700	AN	2017	GWAS	NA
Sobic.006G038800	AN	2017	GWAS	NA
Sobic.006G038850	AN	2017	GWAS	NA
Sobic.006G038901	AN	2017	GWAS	NA
Sobic.006G038951	AN	2017	GWAS	NA
Sobic.006G039000	AN	2017	GWAS	NA
Sobic.006G039100	AN	2017	Fisher	3L
Sobic.006G039100	AN	2017	Fisher	GP
Sobic.006G039100	AN	2017	GWAS	NA
Sobic.006G039100	AN	2017	TWAS	GP
Sobic.006G042200	AN	2017	Fisher	3L
Sobic.006G053700	AN	2017	TWAS	3L
Sobic.006G058300	AN	2017	Fisher	3L
Sobic.006G058300	AN	2017	TWAS	3L
Sobic.006G058600	AN	2017	GWAS	NA
Sobic.006G058666	AN	2017	GWAS	NA
Sobic.006G058732	AN	2017	GWAS	NA
Sobic.006G058800	AN	2017	GWAS	NA
Sobic.006G058900	AN	2017	GWAS	NA
Sobic.006G059000	AN	2017	GWAS	NA
Sobic.006G059100	AN	2017	GWAS	NA
Sobic.006G059150	AN	2017	GWAS	NA
Sobic.006G059200	AN	2017	GWAS	NA
Sobic.006G059300	AN	2017	GWAS	NA
Sobic.006G059400	AN	2017	GWAS	NA
Sobic.006G059500	AN	2017	GWAS	NA
Sobic.006G059700	AN	2017	GWAS	NA
Sobic.006G059800	AN	2017	GWAS	NA
Sobic.006G059900	AN	2017	GWAS	NA
Sobic.006G060000	AN	2017	GWAS	NA
Sobic.006G060100	AN	2017	GWAS	NA
Sobic.006G060200	AN	2017	GWAS	NA
Sobic.006G060400	AN	2017	GWAS	NA
Sobic.006G060500	AN	2017	GWAS	NA
Sobic.006G060601	AN	2017	GWAS	NA
Sobic.006G060700	AN	2017	GWAS	NA
Sobic.006G060800	AN	2017	GWAS	NA
Sobic.006G060900	AN	2017	GWAS	NA
Sobic.006G067600	AN	2017	TWAS	GP
Sobic.006G074200	AN	2017	Fisher	3L
Sobic.006G074400	AN	2017	Fisher	GP
Sobic.006G074400	AN	2017	TWAS	GP
Sobic.006G080600	AN	2017	TWAS	3L
Sobic.006G080800	AN	2017	Fisher	3L
Sobic.006G081900	AN	2017	GWAS	NA
Sobic.006G082000	AN	2017	Fisher	3L
Sobic.006G082000	AN	2017	GWAS	NA
Sobic.006G082100	AN	2017	GWAS	NA
Sobic.006G082200	AN	2017	GWAS	NA
Sobic.006G082250	AN	2017	GWAS	NA
Sobic.006G082300	AN	2017	GWAS	NA
Sobic.006G082400	AN	2017	Fisher	3L
Sobic.006G082400	AN	2017	Fisher	GP
Sobic.006G082400	AN	2017	GWAS	NA
Sobic.006G082500	AN	2017	Fisher	3L
Sobic.006G082500	AN	2017	GWAS	NA
Sobic.006G083400	AN	2017	Fisher	3L
Sobic.006G083400	AN	2017	TWAS	3L
Sobic.006G083500	AN	2017	Fisher	GP
Sobic.006G107700	AN	2017	GWAS	NA
Sobic.006G110200	AN	2017	GWAS	NA
Sobic.006G110300	AN	2017	Fisher	3L
Sobic.006G110300	AN	2017	GWAS	NA
Sobic.006G110400	AN	2017	GWAS	NA
Sobic.006G115900	AN	2017	GWAS	NA
Sobic.006G120200	AN	2017	Fisher	GP
Sobic.006G120200	AN	2017	TWAS	GP
Sobic.006G124000	AN	2017	Fisher	3L
Sobic.006G124000	AN	2017	TWAS	3L
Sobic.006G137500	AN	2017	TWAS	GP
Sobic.006G148700	AN	2017	Fisher	GP
Sobic.006G148700	AN	2017	TWAS	GP
Sobic.006G153700	AN	2017	Fisher	3L
Sobic.006G157900	AN	2017	GWAS	NA
Sobic.006G158000	AN	2017	GWAS	NA
Sobic.006G158100	AN	2017	GWAS	NA
Sobic.006G158200	AN	2017	GWAS	NA
Sobic.006G158266	AN	2017	GWAS	NA
Sobic.006G158332	AN	2017	GWAS	NA
Sobic.006G158400	AN	2017	GWAS	NA
Sobic.006G158500	AN	2017	GWAS	NA
Sobic.006G158600	AN	2017	GWAS	NA
Sobic.006G158700	AN	2017	GWAS	NA
Sobic.006G158800	AN	2017	GWAS	NA
Sobic.006G163600	AN	2017	GWAS	NA
Sobic.006G163650	AN	2017	GWAS	NA
Sobic.006G164200	AN	2017	TWAS	3L
Sobic.006G172900	AN	2017	GWAS	NA
Sobic.006G175400	AN	2017	Fisher	3L
Sobic.006G175400	AN	2017	Fisher	GP
Sobic.006G175800	AN	2017	GWAS	NA
Sobic.006G175900	AN	2017	GWAS	NA
Sobic.006G176100	AN	2017	Fisher	3L
Sobic.006G176700	AN	2017	Fisher	3L
Sobic.006G176700	AN	2017	Fisher	GP
Sobic.006G176700	AN	2017	GWAS	NA
Sobic.006G176800	AN	2017	GWAS	NA
Sobic.006G176900	AN	2017	GWAS	NA
Sobic.006G177000	AN	2017	GWAS	NA
Sobic.006G177100	AN	2017	Fisher	3L
Sobic.006G177100	AN	2017	Fisher	GP
Sobic.006G177100	AN	2017	GWAS	NA
Sobic.006G177200	AN	2017	GWAS	NA
Sobic.006G177300	AN	2017	GWAS	NA
Sobic.006G177400	AN	2017	Fisher	3L
Sobic.006G177400	AN	2017	Fisher	GP
Sobic.006G177400	AN	2017	GWAS	NA
Sobic.006G177500	AN	2017	GWAS	NA
Sobic.006G177600	AN	2017	GWAS	NA
Sobic.006G177700	AN	2017	GWAS	NA
Sobic.006G177800	AN	2017	GWAS	NA
Sobic.006G177900	AN	2017	GWAS	NA
Sobic.006G178000	AN	2017	GWAS	NA
Sobic.006G178100	AN	2017	GWAS	NA
Sobic.006G178500	AN	2017	Fisher	3L
Sobic.006G178500	AN	2017	TWAS	3L
Sobic.006G178700	AN	2017	GWAS	NA
Sobic.006G180200	AN	2017	Fisher	3L
Sobic.006G180200	AN	2017	Fisher	GP
Sobic.006G180366	AN	2017	GWAS	NA
Sobic.006G180432	AN	2017	Fisher	GP
Sobic.006G180432	AN	2017	GWAS	NA
Sobic.006G180500	AN	2017	GWAS	NA
Sobic.006G180600	AN	2017	GWAS	NA
Sobic.006G180700	AN	2017	GWAS	NA
Sobic.006G180800	AN	2017	GWAS	NA
Sobic.006G180850	AN	2017	GWAS	NA
Sobic.006G181600	AN	2017	Fisher	3L
Sobic.006G181600	AN	2017	Fisher	GP
Sobic.006G181600	AN	2017	GWAS	NA
Sobic.006G181700	AN	2017	GWAS	NA
Sobic.006G182700	AN	2017	GWAS	NA
Sobic.006G182800	AN	2017	GWAS	NA
Sobic.006G182900	AN	2017	GWAS	NA
Sobic.006G183000	AN	2017	GWAS	NA
Sobic.006G183100	AN	2017	GWAS	NA
Sobic.006G183200	AN	2017	GWAS	NA
Sobic.006G186800	AN	2017	GWAS	NA
Sobic.006G186900	AN	2017	GWAS	NA
Sobic.006G190400	AN	2017	Fisher	3L
Sobic.006G190500	AN	2017	GWAS	NA
Sobic.006G190600	AN	2017	GWAS	NA
Sobic.006G190700	AN	2017	GWAS	NA
Sobic.006G191100	AN	2017	Fisher	3L
Sobic.006G192500	AN	2017	Fisher	3L
Sobic.006G195400	AN	2017	Fisher	GP
Sobic.006G195400	AN	2017	TWAS	GP
Sobic.006G198800	AN	2017	GWAS	NA
Sobic.006G198900	AN	2017	GWAS	NA
Sobic.006G199000	AN	2017	GWAS	NA
Sobic.006G199100	AN	2017	GWAS	NA
Sobic.006G199200	AN	2017	GWAS	NA
Sobic.006G199300	AN	2017	GWAS	NA
Sobic.006G199400	AN	2017	GWAS	NA
Sobic.006G199500	AN	2017	GWAS	NA
Sobic.006G199601	AN	2017	GWAS	NA
Sobic.006G199700	AN	2017	GWAS	NA
Sobic.006G201800	AN	2017	GWAS	NA
Sobic.006G201900	AN	2017	GWAS	NA
Sobic.006G202000	AN	2017	GWAS	NA
Sobic.006G202100	AN	2017	GWAS	NA
Sobic.006G202150	AN	2017	GWAS	NA
Sobic.006G202200	AN	2017	GWAS	NA
Sobic.006G202500	AN	2017	Fisher	3L
Sobic.006G202500	AN	2017	Fisher	GP
Sobic.006G202500	AN	2017	GWAS	NA
Sobic.006G202600	AN	2017	GWAS	NA
Sobic.006G206200	AN	2017	GWAS	NA
Sobic.006G206400	AN	2017	GWAS	NA
Sobic.006G206500	AN	2017	GWAS	NA
Sobic.006G206600	AN	2017	GWAS	NA
Sobic.006G206700	AN	2017	GWAS	NA
Sobic.006G212900	AN	2017	TWAS	3L
Sobic.006G218900	AN	2017	TWAS	3L
Sobic.006G222600	AN	2017	TWAS	GP
Sobic.006G228300	AN	2017	Fisher	3L
Sobic.006G231200	AN	2017	Fisher	GP
Sobic.006G231200	AN	2017	TWAS	GP
Sobic.006G233600	AN	2017	GWAS	NA
Sobic.006G233700	AN	2017	GWAS	NA
Sobic.006G233800	AN	2017	GWAS	NA
Sobic.006G233900	AN	2017	GWAS	NA
Sobic.006G238400	AN	2017	Fisher	GP
Sobic.006G245400	AN	2017	Fisher	GP
Sobic.006G258600	AN	2017	Fisher	GP
Sobic.006G258600	AN	2017	TWAS	GP
Sobic.006G263000	AN	2017	TWAS	3L
Sobic.006G266900	AN	2017	GWAS	NA
Sobic.006G267000	AN	2017	GWAS	NA
Sobic.006G267100	AN	2017	GWAS	NA
Sobic.006G273000	AN	2017	Fisher	GP
Sobic.006G273000	AN	2017	TWAS	GP
Sobic.007G001200	AN	2017	Fisher	3L
Sobic.007G001200	AN	2017	TWAS	3L
Sobic.007G004600	AN	2017	Fisher	3L
Sobic.007G004600	AN	2017	Fisher	GP
Sobic.007G004600	AN	2017	GWAS	NA
Sobic.007G011300	AN	2017	TWAS	3L
Sobic.007G037100	AN	2017	GWAS	NA
Sobic.007G051000	AN	2017	Fisher	3L
Sobic.007G051000	AN	2017	TWAS	3L
Sobic.007G051800	AN	2017	Fisher	3L
Sobic.007G051800	AN	2017	TWAS	3L
Sobic.007G052300	AN	2017	Fisher	3L
Sobic.007G052300	AN	2017	TWAS	3L
Sobic.007G070500	AN	2017	Fisher	GP
Sobic.007G070500	AN	2017	TWAS	GP
Sobic.007G090472	AN	2017	TWAS	GP
Sobic.007G091400	AN	2017	TWAS	GP
Sobic.007G091800	AN	2017	Fisher	GP
Sobic.007G091800	AN	2017	TWAS	GP
Sobic.007G100425	AN	2017	Fisher	3L
Sobic.007G100500	AN	2017	Fisher	3L
Sobic.007G107900	AN	2017	TWAS	3L
Sobic.007G112200	AN	2017	Fisher	3L
Sobic.007G112200	AN	2017	TWAS	3L
Sobic.007G116700	AN	2017	Fisher	GP
Sobic.007G116700	AN	2017	TWAS	GP
Sobic.007G120401	AN	2017	GWAS	NA
Sobic.007G120500	AN	2017	GWAS	NA
Sobic.007G120600	AN	2017	GWAS	NA
Sobic.007G120650	AN	2017	GWAS	NA
Sobic.007G120700	AN	2017	GWAS	NA
Sobic.007G120800	AN	2017	GWAS	NA
Sobic.007G122200	AN	2017	TWAS	3L
Sobic.007G126300	AN	2017	Fisher	3L
Sobic.007G126300	AN	2017	TWAS	3L
Sobic.007G126900	AN	2017	Fisher	3L
Sobic.007G126900	AN	2017	Fisher	GP
Sobic.007G126900	AN	2017	TWAS	3L
Sobic.007G127600	AN	2017	Fisher	GP
Sobic.007G127600	AN	2017	TWAS	GP
Sobic.007G128100	AN	2017	Fisher	GP
Sobic.007G128200	AN	2017	GWAS	NA
Sobic.007G128300	AN	2017	GWAS	NA
Sobic.007G128400	AN	2017	GWAS	NA
Sobic.007G128500	AN	2017	GWAS	NA
Sobic.007G128600	AN	2017	GWAS	NA
Sobic.007G134100	AN	2017	TWAS	GP
Sobic.007G135301	AN	2017	GWAS	NA
Sobic.007G135400	AN	2017	GWAS	NA
Sobic.007G135500	AN	2017	GWAS	NA
Sobic.007G135700	AN	2017	GWAS	NA
Sobic.007G135800	AN	2017	GWAS	NA
Sobic.007G135900	AN	2017	GWAS	NA
Sobic.007G136000	AN	2017	GWAS	NA
Sobic.007G136100	AN	2017	GWAS	NA
Sobic.007G136200	AN	2017	GWAS	NA
Sobic.007G136300	AN	2017	GWAS	NA
Sobic.007G136400	AN	2017	GWAS	NA
Sobic.007G136500	AN	2017	GWAS	NA
Sobic.007G136600	AN	2017	GWAS	NA
Sobic.007G136700	AN	2017	GWAS	NA
Sobic.007G136800	AN	2017	Fisher	3L
Sobic.007G136800	AN	2017	Fisher	GP
Sobic.007G139900	AN	2017	Fisher	3L
Sobic.007G139900	AN	2017	TWAS	3L
Sobic.007G147600	AN	2017	TWAS	GP
Sobic.007G150200	AN	2017	Fisher	3L
Sobic.007G150200	AN	2017	TWAS	3L
Sobic.007G152300	AN	2017	TWAS	3L
Sobic.007G154701	AN	2017	TWAS	GP
Sobic.007G180450	AN	2017	TWAS	GP
Sobic.007G181900	AN	2017	TWAS	GP
Sobic.007G182000	AN	2017	Fisher	GP
Sobic.007G182000	AN	2017	TWAS	GP
Sobic.007G191900	AN	2017	Fisher	GP
Sobic.007G191900	AN	2017	TWAS	GP
Sobic.007G198000	AN	2017	Fisher	3L
Sobic.007G201000	AN	2017	TWAS	GP
Sobic.007G204700	AN	2017	GWAS	NA
Sobic.007G204800	AN	2017	GWAS	NA
Sobic.007G204900	AN	2017	GWAS	NA
Sobic.007G205000	AN	2017	Fisher	GP
Sobic.007G205000	AN	2017	GWAS	NA
Sobic.007G205100	AN	2017	GWAS	NA
Sobic.007G205200	AN	2017	GWAS	NA
Sobic.007G207800	AN	2017	Fisher	GP
Sobic.007G209000	AN	2017	Fisher	3L
Sobic.007G226600	AN	2017	Fisher	GP
Sobic.007G226600	AN	2017	TWAS	GP
Sobic.008G004000	AN	2017	TWAS	GP
Sobic.008G006100	AN	2017	TWAS	3L
Sobic.008G019100	AN	2017	Fisher	GP
Sobic.008G019100	AN	2017	TWAS	GP
Sobic.008G019700	AN	2017	Fisher	GP
Sobic.008G019700	AN	2017	TWAS	GP
Sobic.008G030700	AN	2017	GWAS	NA
Sobic.008G030801	AN	2017	GWAS	NA
Sobic.008G030900	AN	2017	GWAS	NA
Sobic.008G031000	AN	2017	GWAS	NA
Sobic.008G031200	AN	2017	GWAS	NA
Sobic.008G033700	AN	2017	GWAS	NA
Sobic.008G033750	AN	2017	GWAS	NA
Sobic.008G033800	AN	2017	GWAS	NA
Sobic.008G033900	AN	2017	GWAS	NA
Sobic.008G034300	AN	2017	GWAS	NA
Sobic.008G034700	AN	2017	Fisher	GP
Sobic.008G034900	AN	2017	GWAS	NA
Sobic.008G035501	AN	2017	Fisher	GP
Sobic.008G035501	AN	2017	TWAS	GP
Sobic.008G035600	AN	2017	Fisher	GP
Sobic.008G036900	AN	2017	Fisher	GP
Sobic.008G036900	AN	2017	TWAS	GP
Sobic.008G039000	AN	2017	TWAS	GP
Sobic.008G073400	AN	2017	TWAS	GP
Sobic.008G097900	AN	2017	Fisher	3L
Sobic.008G097900	AN	2017	TWAS	3L
Sobic.008G102000	AN	2017	TWAS	GP
Sobic.008G134800	AN	2017	Fisher	GP
Sobic.008G134800	AN	2017	TWAS	GP
Sobic.008G147400	AN	2017	Fisher	3L
Sobic.008G152600	AN	2017	TWAS	GP
Sobic.008G152900	AN	2017	Fisher	3L
Sobic.008G152900	AN	2017	GWAS	NA
Sobic.008G152900	AN	2017	TWAS	3L
Sobic.008G153000	AN	2017	GWAS	NA
Sobic.008G153900	AN	2017	GWAS	NA
Sobic.008G169300	AN	2017	Fisher	3L
Sobic.008G169300	AN	2017	Fisher	GP
Sobic.008G169300	AN	2017	GWAS	NA
Sobic.008G169400	AN	2017	Fisher	3L
Sobic.008G169400	AN	2017	Fisher	GP
Sobic.008G169400	AN	2017	GWAS	NA
Sobic.008G169500	AN	2017	GWAS	NA
Sobic.008G174200	AN	2017	TWAS	GP
Sobic.008G177100	AN	2017	Fisher	3L
Sobic.008G177100	AN	2017	TWAS	3L
Sobic.008G183200	AN	2017	Fisher	GP
Sobic.009G013800	AN	2017	GWAS	NA
Sobic.009G013850	AN	2017	GWAS	NA
Sobic.009G013900	AN	2017	Fisher	3L
Sobic.009G020100	AN	2017	TWAS	GP
Sobic.009G031000	AN	2017	Fisher	3L
Sobic.009G031100	AN	2017	Fisher	3L
Sobic.009G036400	AN	2017	Fisher	3L
Sobic.009G036400	AN	2017	Fisher	GP
Sobic.009G036400	AN	2017	GWAS	NA
Sobic.009G036800	AN	2017	Fisher	3L
Sobic.009G048000	AN	2017	Fisher	GP
Sobic.009G065000	AN	2017	Fisher	GP
Sobic.009G065000	AN	2017	TWAS	GP
Sobic.009G068500	AN	2017	TWAS	GP
Sobic.009G069000	AN	2017	GWAS	NA
Sobic.009G069100	AN	2017	GWAS	NA
Sobic.009G069200	AN	2017	GWAS	NA
Sobic.009G069300	AN	2017	GWAS	NA
Sobic.009G073400	AN	2017	Fisher	3L
Sobic.009G085100	AN	2017	TWAS	3L
Sobic.009G094300	AN	2017	Fisher	3L
Sobic.009G094300	AN	2017	TWAS	3L
Sobic.009G095100	AN	2017	Fisher	3L
Sobic.009G095100	AN	2017	TWAS	3L
Sobic.009G099100	AN	2017	TWAS	3L
Sobic.009G113800	AN	2017	GWAS	NA
Sobic.009G113900	AN	2017	Fisher	GP
Sobic.009G113900	AN	2017	GWAS	NA
Sobic.009G114000	AN	2017	GWAS	NA
Sobic.009G119000	AN	2017	TWAS	3L
Sobic.009G119300	AN	2017	TWAS	3L
Sobic.009G136700	AN	2017	Fisher	3L
Sobic.009G136700	AN	2017	TWAS	3L
Sobic.009G144200	AN	2017	TWAS	3L
Sobic.009G149100	AN	2017	GWAS	NA
Sobic.009G151600	AN	2017	Fisher	GP
Sobic.009G151600	AN	2017	GWAS	NA
Sobic.009G151700	AN	2017	GWAS	NA
Sobic.009G151800	AN	2017	Fisher	3L
Sobic.009G151800	AN	2017	Fisher	GP
Sobic.009G151800	AN	2017	GWAS	NA
Sobic.009G151900	AN	2017	GWAS	NA
Sobic.009G152100	AN	2017	GWAS	NA
Sobic.009G152120	AN	2017	GWAS	NA
Sobic.009G152140	AN	2017	GWAS	NA
Sobic.009G152160	AN	2017	GWAS	NA
Sobic.009G152300	AN	2017	GWAS	NA
Sobic.009G152350	AN	2017	GWAS	NA
Sobic.009G152400	AN	2017	GWAS	NA
Sobic.009G152600	AN	2017	GWAS	NA
Sobic.009G157100	AN	2017	Fisher	GP
Sobic.009G157100	AN	2017	TWAS	GP
Sobic.009G157900	AN	2017	TWAS	GP
Sobic.009G158900	AN	2017	TWAS	GP
Sobic.009G159900	AN	2017	TWAS	GP
Sobic.009G161100	AN	2017	TWAS	3L
Sobic.009G165400	AN	2017	TWAS	3L
Sobic.009G184900	AN	2017	Fisher	3L
Sobic.009G185201	AN	2017	Fisher	3L
Sobic.009G185201	AN	2017	Fisher	GP
Sobic.009G190300	AN	2017	Fisher	3L
Sobic.009G190300	AN	2017	TWAS	3L
Sobic.009G191200	AN	2017	TWAS	GP
Sobic.009G196200	AN	2017	GWAS	NA
Sobic.009G205700	AN	2017	TWAS	3L
Sobic.009G205700	AN	2017	TWAS	GP
Sobic.009G213600	AN	2017	GWAS	NA
Sobic.009G213700	AN	2017	GWAS	NA
Sobic.009G213800	AN	2017	GWAS	NA
Sobic.009G213900	AN	2017	GWAS	NA
Sobic.009G213950	AN	2017	GWAS	NA
Sobic.009G214200	AN	2017	GWAS	NA
Sobic.009G214300	AN	2017	Fisher	3L
Sobic.009G214300	AN	2017	Fisher	GP
Sobic.009G214300	AN	2017	GWAS	NA
Sobic.009G214500	AN	2017	GWAS	NA
Sobic.009G214600	AN	2017	GWAS	NA
Sobic.009G215400	AN	2017	Fisher	GP
Sobic.009G216500	AN	2017	Fisher	3L
Sobic.009G216500	AN	2017	Fisher	GP
Sobic.009G216500	AN	2017	GWAS	NA
Sobic.009G222600	AN	2017	TWAS	3L
Sobic.009G222800	AN	2017	GWAS	NA
Sobic.009G222900	AN	2017	GWAS	NA
Sobic.009G223000	AN	2017	GWAS	NA
Sobic.009G223800	AN	2017	GWAS	NA
Sobic.009G224700	AN	2017	Fisher	3L
Sobic.009G224700	AN	2017	TWAS	3L
Sobic.009G229800	AN	2017	Fisher	3L
Sobic.009G229800	AN	2017	TWAS	3L
Sobic.009G234300	AN	2017	Fisher	GP
Sobic.009G249700	AN	2017	TWAS	GP
Sobic.009G251400	AN	2017	GWAS	NA
Sobic.009G251500	AN	2017	GWAS	NA
Sobic.009G258100	AN	2017	TWAS	3L
Sobic.010G007700	AN	2017	TWAS	GP
Sobic.010G008000	AN	2017	GWAS	NA
Sobic.010G010201	AN	2017	GWAS	NA
Sobic.010G010300	AN	2017	GWAS	NA
Sobic.010G010400	AN	2017	GWAS	NA
Sobic.010G011800	AN	2017	GWAS	NA
Sobic.010G011900	AN	2017	GWAS	NA
Sobic.010G012500	AN	2017	TWAS	3L
Sobic.010G013400	AN	2017	TWAS	GP
Sobic.010G014800	AN	2017	Fisher	GP
Sobic.010G014800	AN	2017	TWAS	GP
Sobic.010G014850	AN	2017	GWAS	NA
Sobic.010G035400	AN	2017	TWAS	3L
Sobic.010G042400	AN	2017	Fisher	GP
Sobic.010G048900	AN	2017	Fisher	GP
Sobic.010G051400	AN	2017	Fisher	3L
Sobic.010G052300	AN	2017	GWAS	NA
Sobic.010G055800	AN	2017	Fisher	GP
Sobic.010G057400	AN	2017	TWAS	GP
Sobic.010G057666	AN	2017	GWAS	NA
Sobic.010G057700	AN	2017	GWAS	NA
Sobic.010G057800	AN	2017	GWAS	NA
Sobic.010G057900	AN	2017	GWAS	NA
Sobic.010G058000	AN	2017	GWAS	NA
Sobic.010G058200	AN	2017	Fisher	GP
Sobic.010G058200	AN	2017	GWAS	NA
Sobic.010G060600	AN	2017	GWAS	NA
Sobic.010G060701	AN	2017	GWAS	NA
Sobic.010G078500	AN	2017	GWAS	NA
Sobic.010G078600	AN	2017	GWAS	NA
Sobic.010G081900	AN	2017	TWAS	3L
Sobic.010G097400	AN	2017	TWAS	GP
Sobic.010G101000	AN	2017	TWAS	GP
Sobic.010G101300	AN	2017	Fisher	GP
Sobic.010G101300	AN	2017	TWAS	GP
Sobic.010G113000	AN	2017	GWAS	NA
Sobic.010G113100	AN	2017	GWAS	NA
Sobic.010G113150	AN	2017	GWAS	NA
Sobic.010G113200	AN	2017	GWAS	NA
Sobic.010G113300	AN	2017	GWAS	NA
Sobic.010G113400	AN	2017	GWAS	NA
Sobic.010G119800	AN	2017	TWAS	GP
Sobic.010G123700	AN	2017	TWAS	3L
Sobic.010G133400	AN	2017	Fisher	3L
Sobic.010G133400	AN	2017	TWAS	3L
Sobic.010G143300	AN	2017	TWAS	GP
Sobic.010G153100	AN	2017	Fisher	3L
Sobic.010G153100	AN	2017	TWAS	3L
Sobic.010G167800	AN	2017	Fisher	GP
Sobic.010G167800	AN	2017	TWAS	GP
Sobic.010G175200	AN	2017	GWAS	NA
Sobic.010G175800	AN	2017	Fisher	GP
Sobic.010G176101	AN	2017	GWAS	NA
Sobic.010G176200	AN	2017	Fisher	3L
Sobic.010G176200	AN	2017	Fisher	GP
Sobic.010G176200	AN	2017	GWAS	NA
Sobic.010G188800	AN	2017	Fisher	3L
Sobic.010G188800	AN	2017	TWAS	3L
Sobic.010G190001	AN	2017	GWAS	NA
Sobic.010G190100	AN	2017	GWAS	NA
Sobic.010G190200	AN	2017	GWAS	NA
Sobic.010G190300	AN	2017	GWAS	NA
Sobic.010G193600	AN	2017	TWAS	3L
Sobic.010G201200	AN	2017	GWAS	NA
Sobic.010G201266	AN	2017	GWAS	NA
Sobic.010G201332	AN	2017	GWAS	NA
Sobic.010G202300	AN	2017	GWAS	NA
Sobic.010G202400	AN	2017	GWAS	NA
Sobic.010G202450	AN	2017	GWAS	NA
Sobic.010G202500	AN	2017	GWAS	NA
Sobic.010G202600	AN	2017	GWAS	NA
Sobic.010G202700	AN	2017	GWAS	NA
Sobic.010G208400	AN	2017	Fisher	3L
Sobic.010G208400	AN	2017	TWAS	3L
Sobic.010G214800	AN	2017	GWAS	NA
Sobic.010G214900	AN	2017	GWAS	NA
Sobic.010G214950	AN	2017	GWAS	NA
Sobic.010G217800	AN	2017	Fisher	GP
Sobic.010G224700	AN	2017	Fisher	3L
Sobic.010G232900	AN	2017	TWAS	3L
Sobic.010G236800	AN	2017	Fisher	3L
Sobic.010G236800	AN	2017	TWAS	3L
Sobic.010G262000	AN	2017	TWAS	GP
Sobic.001G004400	ci/ca	2017	Fisher	GP
Sobic.001G004400	ci/ca	2017	TWAS	GP
Sobic.001G004800	ci/ca	2017	TWAS	GP
Sobic.001G005800	ci/ca	2017	TWAS	3L
Sobic.001G021800	ci/ca	2017	Fisher	3L
Sobic.001G021800	ci/ca	2017	TWAS	3L
Sobic.001G023700	ci/ca	2017	Fisher	3L
Sobic.001G023700	ci/ca	2017	TWAS	3L
Sobic.001G025000	ci/ca	2017	Fisher	GP
Sobic.001G031900	ci/ca	2017	TWAS	GP
Sobic.001G046300	ci/ca	2017	Fisher	GP
Sobic.001G049500	ci/ca	2017	TWAS	3L
Sobic.001G058500	ci/ca	2017	Fisher	3L
Sobic.001G058500	ci/ca	2017	TWAS	3L
Sobic.001G063200	ci/ca	2017	Fisher	GP
Sobic.001G063200	ci/ca	2017	TWAS	GP
Sobic.001G069400	ci/ca	2017	Fisher	GP
Sobic.001G069400	ci/ca	2017	TWAS	GP
Sobic.001G070000	ci/ca	2017	TWAS	3L
Sobic.001G072800	ci/ca	2017	Fisher	GP
Sobic.001G082400	ci/ca	2017	Fisher	3L
Sobic.001G082400	ci/ca	2017	TWAS	3L
Sobic.001G093900	ci/ca	2017	Fisher	GP
Sobic.001G093900	ci/ca	2017	TWAS	GP
Sobic.001G097200	ci/ca	2017	Fisher	GP
Sobic.001G097200	ci/ca	2017	TWAS	GP
Sobic.001G098600	ci/ca	2017	Fisher	3L
Sobic.001G112700	ci/ca	2017	Fisher	3L
Sobic.001G112700	ci/ca	2017	TWAS	3L
Sobic.001G113200	ci/ca	2017	TWAS	GP
Sobic.001G116100	ci/ca	2017	TWAS	GP
Sobic.001G120300	ci/ca	2017	TWAS	GP
Sobic.001G124500	ci/ca	2017	Fisher	3L
Sobic.001G124500	ci/ca	2017	TWAS	3L
Sobic.001G127500	ci/ca	2017	TWAS	3L
Sobic.001G129400	ci/ca	2017	Fisher	GP
Sobic.001G129400	ci/ca	2017	TWAS	GP
Sobic.001G142000	ci/ca	2017	TWAS	3L
Sobic.001G147100	ci/ca	2017	Fisher	3L
Sobic.001G147100	ci/ca	2017	TWAS	3L
Sobic.001G149600	ci/ca	2017	Fisher	3L
Sobic.001G149600	ci/ca	2017	TWAS	3L
Sobic.001G151500	ci/ca	2017	Fisher	3L
Sobic.001G152360	ci/ca	2017	GWAS	NA
Sobic.001G152400	ci/ca	2017	GWAS	NA
Sobic.001G152500	ci/ca	2017	GWAS	NA
Sobic.001G155900	ci/ca	2017	GWAS	NA
Sobic.001G156000	ci/ca	2017	GWAS	NA
Sobic.001G156100	ci/ca	2017	GWAS	NA
Sobic.001G156200	ci/ca	2017	GWAS	NA
Sobic.001G156300	ci/ca	2017	GWAS	NA
Sobic.001G161700	ci/ca	2017	Fisher	3L
Sobic.001G161700	ci/ca	2017	TWAS	3L
Sobic.001G162800	ci/ca	2017	Fisher	GP
Sobic.001G162800	ci/ca	2017	TWAS	GP
Sobic.001G172700	ci/ca	2017	Fisher	GP
Sobic.001G172700	ci/ca	2017	GWAS	NA
Sobic.001G172800	ci/ca	2017	GWAS	NA
Sobic.001G172900	ci/ca	2017	GWAS	NA
Sobic.001G173000	ci/ca	2017	GWAS	NA
Sobic.001G173100	ci/ca	2017	GWAS	NA
Sobic.001G173150	ci/ca	2017	GWAS	NA
Sobic.001G173201	ci/ca	2017	GWAS	NA
Sobic.001G173251	ci/ca	2017	GWAS	NA
Sobic.001G178100	ci/ca	2017	TWAS	GP
Sobic.001G180200	ci/ca	2017	Fisher	GP
Sobic.001G180200	ci/ca	2017	TWAS	GP
Sobic.001G180900	ci/ca	2017	TWAS	3L
Sobic.001G187100	ci/ca	2017	TWAS	3L
Sobic.001G190500	ci/ca	2017	GWAS	NA
Sobic.001G190600	ci/ca	2017	GWAS	NA
Sobic.001G190700	ci/ca	2017	GWAS	NA
Sobic.001G190900	ci/ca	2017	GWAS	NA
Sobic.001G191000	ci/ca	2017	Fisher	3L
Sobic.001G191000	ci/ca	2017	GWAS	NA
Sobic.001G191100	ci/ca	2017	Fisher	GP
Sobic.001G191100	ci/ca	2017	GWAS	NA
Sobic.001G191500	ci/ca	2017	TWAS	GP
Sobic.001G193600	ci/ca	2017	TWAS	3L
Sobic.001G198100	ci/ca	2017	Fisher	GP
Sobic.001G198100	ci/ca	2017	TWAS	GP
Sobic.001G198700	ci/ca	2017	GWAS	NA
Sobic.001G198800	ci/ca	2017	GWAS	NA
Sobic.001G198900	ci/ca	2017	GWAS	NA
Sobic.001G199000	ci/ca	2017	GWAS	NA
Sobic.001G199100	ci/ca	2017	GWAS	NA
Sobic.001G199200	ci/ca	2017	GWAS	NA
Sobic.001G202266	ci/ca	2017	Fisher	3L
Sobic.001G202266	ci/ca	2017	TWAS	3L
Sobic.001G205200	ci/ca	2017	TWAS	GP
Sobic.001G206400	ci/ca	2017	GWAS	NA
Sobic.001G206500	ci/ca	2017	GWAS	NA
Sobic.001G206700	ci/ca	2017	Fisher	GP
Sobic.001G206700	ci/ca	2017	GWAS	NA
Sobic.001G206700	ci/ca	2017	TWAS	GP
Sobic.001G206800	ci/ca	2017	GWAS	NA
Sobic.001G206900	ci/ca	2017	GWAS	NA
Sobic.001G207000	ci/ca	2017	GWAS	NA
Sobic.001G207100	ci/ca	2017	GWAS	NA
Sobic.001G207200	ci/ca	2017	GWAS	NA
Sobic.001G207301	ci/ca	2017	GWAS	NA
Sobic.001G207400	ci/ca	2017	GWAS	NA
Sobic.001G207500	ci/ca	2017	Fisher	3L
Sobic.001G207500	ci/ca	2017	Fisher	GP
Sobic.001G207500	ci/ca	2017	GWAS	NA
Sobic.001G207600	ci/ca	2017	GWAS	NA
Sobic.001G208000	ci/ca	2017	Fisher	3L
Sobic.001G208000	ci/ca	2017	Fisher	GP
Sobic.001G208000	ci/ca	2017	TWAS	3L
Sobic.001G208000	ci/ca	2017	TWAS	GP
Sobic.001G238900	ci/ca	2017	Fisher	GP
Sobic.001G238900	ci/ca	2017	TWAS	GP
Sobic.001G247700	ci/ca	2017	GWAS	NA
Sobic.001G247800	ci/ca	2017	GWAS	NA
Sobic.001G247900	ci/ca	2017	GWAS	NA
Sobic.001G248000	ci/ca	2017	GWAS	NA
Sobic.001G248100	ci/ca	2017	GWAS	NA
Sobic.001G248200	ci/ca	2017	GWAS	NA
Sobic.001G248300	ci/ca	2017	GWAS	NA
Sobic.001G248400	ci/ca	2017	GWAS	NA
Sobic.001G248500	ci/ca	2017	GWAS	NA
Sobic.001G248600	ci/ca	2017	GWAS	NA
Sobic.001G248700	ci/ca	2017	GWAS	NA
Sobic.001G269000	ci/ca	2017	Fisher	GP
Sobic.001G275900	ci/ca	2017	Fisher	3L
Sobic.001G275900	ci/ca	2017	TWAS	3L
Sobic.001G276100	ci/ca	2017	TWAS	3L
Sobic.001G276300	ci/ca	2017	GWAS	NA
Sobic.001G276400	ci/ca	2017	GWAS	NA
Sobic.001G276500	ci/ca	2017	Fisher	GP
Sobic.001G276500	ci/ca	2017	GWAS	NA
Sobic.001G276550	ci/ca	2017	GWAS	NA
Sobic.001G289700	ci/ca	2017	Fisher	GP
Sobic.001G291800	ci/ca	2017	Fisher	GP
Sobic.001G291800	ci/ca	2017	TWAS	GP
Sobic.001G291900	ci/ca	2017	Fisher	3L
Sobic.001G291900	ci/ca	2017	TWAS	3L
Sobic.001G302732	ci/ca	2017	GWAS	NA
Sobic.001G313200	ci/ca	2017	Fisher	GP
Sobic.001G313200	ci/ca	2017	TWAS	GP
Sobic.001G347700	ci/ca	2017	Fisher	3L
Sobic.001G347700	ci/ca	2017	TWAS	3L
Sobic.001G355600	ci/ca	2017	Fisher	3L
Sobic.001G355600	ci/ca	2017	TWAS	3L
Sobic.001G367700	ci/ca	2017	TWAS	3L
Sobic.001G368300	ci/ca	2017	TWAS	3L
Sobic.001G377800	ci/ca	2017	Fisher	GP
Sobic.001G377800	ci/ca	2017	TWAS	GP
Sobic.001G377900	ci/ca	2017	Fisher	GP
Sobic.001G377900	ci/ca	2017	TWAS	GP
Sobic.001G384000	ci/ca	2017	TWAS	GP
Sobic.001G390800	ci/ca	2017	GWAS	NA
Sobic.001G390900	ci/ca	2017	GWAS	NA
Sobic.001G391000	ci/ca	2017	GWAS	NA
Sobic.001G391101	ci/ca	2017	GWAS	NA
Sobic.001G391200	ci/ca	2017	GWAS	NA
Sobic.001G391300	ci/ca	2017	GWAS	NA
Sobic.001G392600	ci/ca	2017	Fisher	GP
Sobic.001G392600	ci/ca	2017	TWAS	GP
Sobic.001G398700	ci/ca	2017	GWAS	NA
Sobic.001G398800	ci/ca	2017	GWAS	NA
Sobic.001G398950	ci/ca	2017	GWAS	NA
Sobic.001G399100	ci/ca	2017	GWAS	NA
Sobic.001G399200	ci/ca	2017	GWAS	NA
Sobic.001G399300	ci/ca	2017	GWAS	NA
Sobic.001G399400	ci/ca	2017	GWAS	NA
Sobic.001G399501	ci/ca	2017	GWAS	NA
Sobic.001G399800	ci/ca	2017	Fisher	3L
Sobic.001G400000	ci/ca	2017	TWAS	3L
Sobic.001G417000	ci/ca	2017	TWAS	GP
Sobic.001G424700	ci/ca	2017	Fisher	3L
Sobic.001G424700	ci/ca	2017	TWAS	3L
Sobic.001G426200	ci/ca	2017	Fisher	GP
Sobic.001G426200	ci/ca	2017	TWAS	GP
Sobic.001G427400	ci/ca	2017	TWAS	GP
Sobic.001G435400	ci/ca	2017	TWAS	3L
Sobic.001G441000	ci/ca	2017	Fisher	3L
Sobic.001G441000	ci/ca	2017	TWAS	3L
Sobic.001G443000	ci/ca	2017	TWAS	GP
Sobic.001G454000	ci/ca	2017	GWAS	NA
Sobic.001G454100	ci/ca	2017	GWAS	NA
Sobic.001G455700	ci/ca	2017	GWAS	NA
Sobic.001G455800	ci/ca	2017	GWAS	NA
Sobic.001G455900	ci/ca	2017	GWAS	NA
Sobic.001G456000	ci/ca	2017	GWAS	NA
Sobic.001G456100	ci/ca	2017	Fisher	3L
Sobic.001G456100	ci/ca	2017	GWAS	NA
Sobic.001G456200	ci/ca	2017	GWAS	NA
Sobic.001G456300	ci/ca	2017	GWAS	NA
Sobic.001G456400	ci/ca	2017	GWAS	NA
Sobic.001G456500	ci/ca	2017	Fisher	GP
Sobic.001G456500	ci/ca	2017	GWAS	NA
Sobic.001G456650	ci/ca	2017	GWAS	NA
Sobic.001G456800	ci/ca	2017	GWAS	NA
Sobic.001G456900	ci/ca	2017	GWAS	NA
Sobic.001G457000	ci/ca	2017	GWAS	NA
Sobic.001G457100	ci/ca	2017	GWAS	NA
Sobic.001G457200	ci/ca	2017	GWAS	NA
Sobic.001G457300	ci/ca	2017	GWAS	NA
Sobic.001G457933	ci/ca	2017	GWAS	NA
Sobic.001G457966	ci/ca	2017	GWAS	NA
Sobic.001G458000	ci/ca	2017	Fisher	3L
Sobic.001G458000	ci/ca	2017	Fisher	GP
Sobic.001G458000	ci/ca	2017	GWAS	NA
Sobic.001G458100	ci/ca	2017	Fisher	3L
Sobic.001G458100	ci/ca	2017	Fisher	GP
Sobic.001G458100	ci/ca	2017	GWAS	NA
Sobic.001G458200	ci/ca	2017	GWAS	NA
Sobic.001G458300	ci/ca	2017	GWAS	NA
Sobic.001G458400	ci/ca	2017	GWAS	NA
Sobic.001G458500	ci/ca	2017	GWAS	NA
Sobic.001G458600	ci/ca	2017	GWAS	NA
Sobic.001G458700	ci/ca	2017	GWAS	NA
Sobic.001G458800	ci/ca	2017	GWAS	NA
Sobic.001G458900	ci/ca	2017	GWAS	NA
Sobic.001G459000	ci/ca	2017	GWAS	NA
Sobic.001G459100	ci/ca	2017	GWAS	NA
Sobic.001G459200	ci/ca	2017	Fisher	3L
Sobic.001G459200	ci/ca	2017	Fisher	GP
Sobic.001G459200	ci/ca	2017	GWAS	NA
Sobic.001G459300	ci/ca	2017	GWAS	NA
Sobic.001G459400	ci/ca	2017	Fisher	GP
Sobic.001G459400	ci/ca	2017	GWAS	NA
Sobic.001G459500	ci/ca	2017	Fisher	3L
Sobic.001G459500	ci/ca	2017	Fisher	GP
Sobic.001G459500	ci/ca	2017	GWAS	NA
Sobic.001G459600	ci/ca	2017	GWAS	NA
Sobic.001G459700	ci/ca	2017	GWAS	NA
Sobic.001G459800	ci/ca	2017	Fisher	3L
Sobic.001G459800	ci/ca	2017	Fisher	GP
Sobic.001G459800	ci/ca	2017	GWAS	NA
Sobic.001G459900	ci/ca	2017	GWAS	NA
Sobic.001G460000	ci/ca	2017	GWAS	NA
Sobic.001G460100	ci/ca	2017	GWAS	NA
Sobic.001G460150	ci/ca	2017	GWAS	NA
Sobic.001G460200	ci/ca	2017	Fisher	3L
Sobic.001G460200	ci/ca	2017	GWAS	NA
Sobic.001G460300	ci/ca	2017	GWAS	NA
Sobic.001G460400	ci/ca	2017	GWAS	NA
Sobic.001G460500	ci/ca	2017	Fisher	3L
Sobic.001G460500	ci/ca	2017	GWAS	NA
Sobic.001G460500	ci/ca	2017	TWAS	3L
Sobic.001G460600	ci/ca	2017	GWAS	NA
Sobic.001G460700	ci/ca	2017	GWAS	NA
Sobic.001G460800	ci/ca	2017	Fisher	3L
Sobic.001G460800	ci/ca	2017	Fisher	GP
Sobic.001G460800	ci/ca	2017	GWAS	NA
Sobic.001G460900	ci/ca	2017	Fisher	3L
Sobic.001G460900	ci/ca	2017	GWAS	NA
Sobic.001G461000	ci/ca	2017	GWAS	NA
Sobic.001G461101	ci/ca	2017	GWAS	NA
Sobic.001G461200	ci/ca	2017	Fisher	3L
Sobic.001G461200	ci/ca	2017	GWAS	NA
Sobic.001G461200	ci/ca	2017	TWAS	3L
Sobic.001G461300	ci/ca	2017	GWAS	NA
Sobic.001G461400	ci/ca	2017	GWAS	NA
Sobic.001G461500	ci/ca	2017	GWAS	NA
Sobic.001G461600	ci/ca	2017	GWAS	NA
Sobic.001G461700	ci/ca	2017	GWAS	NA
Sobic.001G461800	ci/ca	2017	Fisher	3L
Sobic.001G461800	ci/ca	2017	Fisher	GP
Sobic.001G461800	ci/ca	2017	GWAS	NA
Sobic.001G461900	ci/ca	2017	GWAS	NA
Sobic.001G462100	ci/ca	2017	Fisher	GP
Sobic.001G462100	ci/ca	2017	GWAS	NA
Sobic.001G462100	ci/ca	2017	TWAS	GP
Sobic.001G463100	ci/ca	2017	Fisher	3L
Sobic.001G463100	ci/ca	2017	TWAS	3L
Sobic.001G464900	ci/ca	2017	GWAS	NA
Sobic.001G465000	ci/ca	2017	GWAS	NA
Sobic.001G465100	ci/ca	2017	GWAS	NA
Sobic.001G467300	ci/ca	2017	TWAS	3L
Sobic.001G469150	ci/ca	2017	GWAS	NA
Sobic.001G469200	ci/ca	2017	Fisher	3L
Sobic.001G471900	ci/ca	2017	Fisher	3L
Sobic.001G472800	ci/ca	2017	TWAS	3L
Sobic.001G475400	ci/ca	2017	Fisher	3L
Sobic.001G475400	ci/ca	2017	TWAS	3L
Sobic.001G484400	ci/ca	2017	Fisher	3L
Sobic.001G494200	ci/ca	2017	Fisher	3L
Sobic.001G494200	ci/ca	2017	TWAS	3L
Sobic.001G497600	ci/ca	2017	Fisher	3L
Sobic.001G497600	ci/ca	2017	TWAS	3L
Sobic.001G501100	ci/ca	2017	TWAS	GP
Sobic.001G509700	ci/ca	2017	Fisher	3L
Sobic.001G509800	ci/ca	2017	Fisher	GP
Sobic.001G509800	ci/ca	2017	GWAS	NA
Sobic.001G510000	ci/ca	2017	GWAS	NA
Sobic.001G510100	ci/ca	2017	GWAS	NA
Sobic.001G510200	ci/ca	2017	GWAS	NA
Sobic.001G510300	ci/ca	2017	Fisher	GP
Sobic.001G510400	ci/ca	2017	Fisher	3L
Sobic.001G510400	ci/ca	2017	Fisher	GP
Sobic.001G510400	ci/ca	2017	GWAS	NA
Sobic.001G510650	ci/ca	2017	GWAS	NA
Sobic.001G510700	ci/ca	2017	GWAS	NA
Sobic.001G510800	ci/ca	2017	GWAS	NA
Sobic.001G511000	ci/ca	2017	GWAS	NA
Sobic.001G520800	ci/ca	2017	Fisher	3L
Sobic.001G523100	ci/ca	2017	GWAS	NA
Sobic.001G523150	ci/ca	2017	GWAS	NA
Sobic.001G523200	ci/ca	2017	GWAS	NA
Sobic.001G542400	ci/ca	2017	TWAS	GP
Sobic.002G004900	ci/ca	2017	TWAS	3L
Sobic.002G005600	ci/ca	2017	GWAS	NA
Sobic.002G005700	ci/ca	2017	GWAS	NA
Sobic.002G005800	ci/ca	2017	GWAS	NA
Sobic.002G005900	ci/ca	2017	GWAS	NA
Sobic.002G006001	ci/ca	2017	GWAS	NA
Sobic.002G007700	ci/ca	2017	GWAS	NA
Sobic.002G007900	ci/ca	2017	GWAS	NA
Sobic.002G008000	ci/ca	2017	GWAS	NA
Sobic.002G008100	ci/ca	2017	GWAS	NA
Sobic.002G008200	ci/ca	2017	GWAS	NA
Sobic.002G008500	ci/ca	2017	Fisher	GP
Sobic.002G016600	ci/ca	2017	TWAS	3L
[truncated: 11,240 more rows]

## Sheet: Table S8
Supplemental Table S8. Wide version of genes identified in the top sets of all mapping approaches. The mapping approach and trait for which they were identified is listed.
[truncated: 1,107 more rows]

[truncated: 4 more sheets: Table S9, Table S10, Table S11, Table S12]
